# Supplementary material for: Stereoselective, Ruthenium-Photocatalyzed Synthesis of 1,2-Diaminotruxinic Bis-amino Acids from 4-Arylidene-5(4H)-oxazolones
Source: J Org Chem. 2022 Feb 10;87(5):3529–45. doi: 10.1021/acs.joc.1c03092 (PMC8902759; doi:10.1021/acs.joc.1c03092)
Supplement: Supplementary file 2 — jo1c03092_si_002.zip [file jo1c03092_si_002.zip]

Archive with 68 entries (68 files):
- geometries/solvent_DCM/Aint1_b3lyp-d3_ccpvtz.com
- geometries/solvent_DCM/Aint1_m062x-d3_ccpvtz.com
- geometries/solvent_DCM/Aint1_pbe1pbe-d3_ccpvtz.com
- geometries/solvent_DCM/Aint2_b3lyp-d3_ccpvtz.com
- geometries/solvent_DCM/Aint2_m062x-d3_ccpvtz.com
- geometries/solvent_DCM/Aint2_pbe1pbe-d3_ccpvtz.com
- geometries/solvent_DCM/Bint1new_b3lyp-d3_ccpvtz.com
- geometries/solvent_DCM/Bint1new_m062x-d3_ccpvtz.com
- geometries/solvent_DCM/Bint1new_pbe1pbe-d3_ccpvtz.com
- geometries/solvent_DCM/Bint2_b3lyp-d3_ccpvtz.com
- geometries/solvent_DCM/Bint2_m062x-d3_ccpvtz.com
- geometries/solvent_DCM/Bint2_pbe1pbe-d3_ccpvtz.com
- geometries/solvent_without/Aint1_b3lyp-d3_ccpvtz.com
- geometries/solvent_without/Aint1_m062x-d3_ccpvtz.com
- geometries/solvent_without/Aint1_pbe1pbe-d3_ccpvtz.com
- geometries/solvent_without/Aint1_wb97xd_ccpvtz.com
- geometries/solvent_without/Aint2_b3lyp-d3_ccpvtz.com
- geometries/solvent_without/Aint2_b3lyp-d3_tzvp.com
- geometries/solvent_without/Aint2_m062x-d3_ccpvtz.com
- geometries/solvent_without/Aint2_pbe1pbe-d3_ccpvtz.com
- geometries/solvent_without/Aint2_pbe1pbe-d3_tzvp.com
- geometries/solvent_without/Aint2_wb97xd_ccpvtz.com
- geometries/solvent_without/Bint1new_b3lyp-d3_ccpvtz.com
- geometries/solvent_without/Bint1new_b3lyp-d3_tzvp.com
- geometries/solvent_without/Bint1new_m062x-d3_ccpvtz.com
- geometries/solvent_without/Bint1new_pbe1pbe-d3_ccpvtz.com
- geometries/solvent_without/Bint1new_pbe1pbe-d3_tzvp.com
- geometries/solvent_without/Bint1new_wb97xd_ccpvtz.com
- geometries/solvent_without/Bint2_b3lyp-d3_ccpvtz.com
- geometries/solvent_without/Bint2_b3lyp-d3_tzvp.com
- geometries/solvent_without/Bint2_m062x-d3_ccpvtz.com
- geometries/solvent_without/Bint2_pbe1pbe-d3_ccpvtz.com
- geometries/solvent_without/Bint2_pbe1pbe-d3_tzvp.com
- geometries/solvent_without/Bint2_wb97xd_ccpvtz.com
- geometries/solvent_DCM/Aint1_b3lyp-d3_ccpvtz.xyz
- geometries/solvent_DCM/Aint1_m062x-d3_ccpvtz.xyz
- geometries/solvent_DCM/Aint1_pbe1pbe-d3_ccpvtz.xyz
- geometries/solvent_DCM/Aint2_b3lyp-d3_ccpvtz.xyz
- geometries/solvent_DCM/Aint2_m062x-d3_ccpvtz.xyz
- geometries/solvent_DCM/Aint2_pbe1pbe-d3_ccpvtz.xyz
- geometries/solvent_DCM/Bint1new_b3lyp-d3_ccpvtz.xyz
- geometries/solvent_DCM/Bint1new_m062x-d3_ccpvtz.xyz
- geometries/solvent_DCM/Bint1new_pbe1pbe-d3_ccpvtz.xyz
- geometries/solvent_DCM/Bint2_b3lyp-d3_ccpvtz.xyz
- geometries/solvent_DCM/Bint2_m062x-d3_ccpvtz.xyz
- geometries/solvent_DCM/Bint2_pbe1pbe-d3_ccpvtz.xyz
- geometries/solvent_without/Aint1_b3lyp-d3_ccpvtz.xyz
- geometries/solvent_without/Aint1_m062x-d3_ccpvtz.xyz
- geometries/solvent_without/Aint1_pbe1pbe-d3_ccpvtz.xyz
- geometries/solvent_without/Aint1_wb97xd_ccpvtz.xyz
- geometries/solvent_without/Aint2_b3lyp-d3_ccpvtz.xyz
- geometries/solvent_without/Aint2_b3lyp-d3_tzvp.xyz
- geometries/solvent_without/Aint2_m062x-d3_ccpvtz.xyz
- geometries/solvent_without/Aint2_pbe1pbe-d3_ccpvtz.xyz
- geometries/solvent_without/Aint2_pbe1pbe-d3_tzvp.xyz
- geometries/solvent_without/Aint2_wb97xd_ccpvtz.xyz
- geometries/solvent_without/Bint1new_b3lyp-d3_ccpvtz.xyz
- geometries/solvent_without/Bint1new_b3lyp-d3_tzvp.xyz
- geometries/solvent_without/Bint1new_m062x-d3_ccpvtz.xyz
- geometries/solvent_without/Bint1new_pbe1pbe-d3_ccpvtz.xyz
- geometries/solvent_without/Bint1new_pbe1pbe-d3_tzvp.xyz
- geometries/solvent_without/Bint1new_wb97xd_ccpvtz.xyz
- geometries/solvent_without/Bint2_b3lyp-d3_ccpvtz.xyz
- geometries/solvent_without/Bint2_b3lyp-d3_tzvp.xyz
- geometries/solvent_without/Bint2_m062x-d3_ccpvtz.xyz
- geometries/solvent_without/Bint2_pbe1pbe-d3_ccpvtz.xyz
- geometries/solvent_without/Bint2_pbe1pbe-d3_tzvp.xyz
- geometries/solvent_without/Bint2_wb97xd_ccpvtz.xyz
