# Supplementary material for: Stereoselective, Ruthenium-Photocatalyzed Synthesis of 1,2-Diaminotruxinic Bis-amino Acids from 4-Arylidene-5(4H)-oxazolones
Source: J Org Chem. 2022 Feb 10;87(5):3529–45. doi: 10.1021/acs.joc.1c03092 (PMC8902759; doi:10.1021/acs.joc.1c03092)
Supplement: Supplementary file 2 — jo1c03092_si_002.zip [file jo1c03092_si_002.zip › geometries/solvent_DCM/Aint1_b3lyp-d3_ccpvtz.xyz]

60
XYZ
 O         0.003193815519      0.464084358126      0.070892114699
 C        -0.006148111669      0.293212584278      1.264743136845
 C         2.486602672544      0.064115754297      1.973285364906
 O        -1.207612288053      0.253189303514      2.007357525452
 C         1.025943157044      0.105099751339      2.262245015440
 C         3.313497520330      0.707435897296      3.124677153220
 N         0.472715827522     -0.026288412348      3.472172173020
 C        -0.840953785143      0.065328990359      3.299202932086
 C         2.795054346292      2.057967309151      3.479627882692
 C         2.951386474576     -1.359450292096      1.697395147611
 C         4.792810041141      0.764258816177      2.768222977185
 C        -1.849815266291     -0.006031218021      4.318772119365
 N         2.280313785618      2.940248604565      2.617155202707
 C         2.777437916942      2.607833305076      4.818636352827
 C         3.651391755053     -1.655126522065      0.530018750567
 C         2.717666510680     -2.376600052136      2.623916786674
 C         5.251421934146      1.623107879989      1.768362424768
 C         5.702334970341     -0.071227797578      3.412353687301
 C        -3.211774892141      0.093173425009      3.990268253942
 C        -1.469603016453     -0.173920482691      5.661741628462
 C         1.941877586536      4.010186390242      3.327627334541
 O         3.115272244493      2.193109165304      5.899569579655
 O         2.210422000233      3.891241192979      4.651380001604
 C         4.119568399700     -2.943319852104      0.294163679341
 C         3.184490798595     -3.663822429704      2.389917599214
 C         6.594414796982      1.638121731782      1.413743768604
 C         7.047280937982     -0.057561641977      3.058520127638
 C        -4.169948847352      0.023405159761      4.987610287913
 C        -2.436126810340     -0.241705907956      6.649153459626
 C         1.337883171923      5.215476586212      2.832788865807
 C         3.888683246302     -3.950677543289      1.224171032515
 C         7.496577849418      0.796014403160      2.057257207470
 C        -3.787053662111     -0.144113321971      6.316833767190
 C         1.034226520968      5.329483144101      1.464908708044
 C         1.043996512328      6.280465779773      3.700041393218
 C         0.450698415225      6.487011944023      0.981826079424
 C         0.460283489279      7.434263808835      3.204378873013
 C         0.162548331002      7.541831829797      1.847440473701
 H         2.644572033054      0.652157470539      1.069666795396
 H         3.203616401903      0.085475099491      4.012588105214
 H         3.839193812820     -0.871945135889     -0.192525648371
 H         2.168076304958     -2.160583009153      3.530473015209
 H         4.555558188089      2.282457423812      1.266766852181
 H         5.354881624947     -0.741994699674      4.186991120660
 H        -3.504098465013      0.223183837809      2.958772265206
 H        -0.420549652824     -0.244943198380      5.908769148748
 H         4.665740607026     -3.157734424186     -0.614650883518
 H         2.997860167635     -4.443041528790      3.116734677648
 H         6.936939013516      2.307578785338      0.636067493289
 H         7.741806574413     -0.715108446988      3.563977564153
 H        -5.217489753012      0.099581608403      4.731399565524
 H        -2.140730366117     -0.369795965792      7.681217647115
 H         4.252507438273     -4.952828344678      1.041655940863
 H         8.542380706095      0.807247315017      1.781293407357
 H        -4.538766329341     -0.197690524166      7.092351599260
 H         1.258300219303      4.505428662839      0.803618983894
 H         1.276237228267      6.192756861079      4.751092578967
 H         0.217321035623      6.571445622913     -0.070423544893
 H         0.235812484085      8.252419466668      3.874470591891
 H        -0.293616863787      8.444579931595      1.464909739393
