# Supplementary material for: Stereoselective, Ruthenium-Photocatalyzed Synthesis of 1,2-Diaminotruxinic Bis-amino Acids from 4-Arylidene-5(4H)-oxazolones
Source: J Org Chem. 2022 Feb 10;87(5):3529–45. doi: 10.1021/acs.joc.1c03092 (PMC8902759; doi:10.1021/acs.joc.1c03092)
Supplement: Supplementary file 2 — jo1c03092_si_002.zip [file jo1c03092_si_002.zip › geometries/solvent_DCM/Aint1_m062x-d3_ccpvtz.xyz]

60
XYZ
 O         0.002862925877      0.011892137257      0.028844212795
 C        -0.005510281268      0.009451919251      1.230478055736
 C         2.492468452417      0.025679738748      1.942182665449
 O        -1.190798008610     -0.000829690777      1.971456394485
 C         1.034020119827      0.024065897205      2.236684841999
 C         3.308605696353      0.527682399541      3.156801410345
 N         0.485001626231      0.022319762699      3.454427326387
 C        -0.823709481915      0.011618731353      3.265479559286
 C         2.785326492902      1.827846025300      3.653196062466
 C         2.955607817340     -1.358219538338      1.522137346771
 C         4.783312200252      0.619476638243      2.803919353546
 C        -1.838063024381      0.025482411076      4.288582302275
 N         2.355229116559      2.836279486442      2.887435933581
 C         2.643328276450      2.178018394441      5.049121708623
 C         3.681073414990     -1.538562524115      0.350898156909
 C         2.692679401201     -2.456033281256      2.337322846818
 C         5.235427916146      1.594822386328      1.918813380650
 C         5.688103155092     -0.299368624176      3.322362830796
 C        -3.192859300905     -0.015117138125      3.946894750805
 C        -1.452995487103      0.088296036269      5.632236794424
 C         1.967764338442      3.785757300679      3.720203218358
 O         2.870158427908      1.599104394890      6.078107192898
 O         2.110496226199      3.469142251290      5.020066191974
 C         4.148111661161     -2.799356328049      0.002300035064
 C         3.158146015745     -3.715443597975      1.990308912546
 C         6.572734122007      1.646774692339      1.555343893098
 C         7.027803198328     -0.248018794235      2.959015717199
 C        -4.151513857386      0.005167250746      4.944322981047
 C        -2.419226571511      0.109434379453      6.620155159271
 C         1.427721638654      5.074917565995      3.366135974127
 C         3.889217967907     -3.888949975401      0.821752844418
 C         7.472246563061      0.723899497508      2.074058719622
 C        -3.767637613945      0.067518907082      6.278912111565
 C         1.275007134448      5.404517285279      2.015494327336
 C         1.059795022911      5.988582779742      4.357843308386
 C         0.759726093865      6.638188655095      1.665550987683
 C         0.544636474463      7.220853407258      3.996392045652
 C         0.394148518576      7.547144584714      2.653620880673
 H         2.654760600940      0.709854261080      1.105409615252
 H         3.193601366960     -0.189962482171      3.971496187247
 H         3.887174254537     -0.687383347300     -0.286284469053
 H         2.121405363810     -2.324457260033      3.249219928397
 H         4.537617027177      2.318082787945      1.514513344388
 H         5.340647140275     -1.063573985090      4.006612561384
 H        -3.482415289471     -0.062967032657      2.906699857456
 H        -0.401280612737      0.123337127889      5.880741705336
 H         4.715291511463     -2.928557915105     -0.909444230207
 H         2.949138933739     -4.561061868851      2.631379814242
 H         6.912718019063      2.409221492199      0.867652356146
 H         7.722576877731     -0.969799034835      3.366554114017
 H        -5.199603172401     -0.027397522233      4.681942655018
 H        -2.124732511011      0.160218574483      7.658997955628
 H         4.252595736493     -4.870708110576      0.550506469555
 H         8.514893034798      0.763690950275      1.789709714479
 H        -4.520145569159      0.083729704872      7.055359916455
 H         1.563148804099      4.686028863008      1.261073685521
 H         1.180339242951      5.727470497474      5.399612966121
 H         0.640673952173      6.894750690378      0.622277574980
 H         0.258742999487      7.928681978517      4.761729478141
 H        -0.010109734041      8.510914259013      2.375989216916
