# Supplementary material for: Stereoselective, Ruthenium-Photocatalyzed Synthesis of 1,2-Diaminotruxinic Bis-amino Acids from 4-Arylidene-5(4H)-oxazolones
Source: J Org Chem. 2022 Feb 10;87(5):3529–45. doi: 10.1021/acs.joc.1c03092 (PMC8902759; doi:10.1021/acs.joc.1c03092)
Supplement: Supplementary file 2 — jo1c03092_si_002.zip [file jo1c03092_si_002.zip › geometries/solvent_DCM/Aint1_pbe1pbe-d3_ccpvtz.xyz]

60
XYZ
 O        -0.194219951686     -1.508117126236      3.258919578709
 C         0.160769079298     -1.675263146800      2.122286583009
 C        -1.537458143733     -0.373594075073      0.648351456184
 O         1.285954246704     -2.440478362500      1.798450831865
 C        -0.334716414460     -1.222355533308      0.840845819182
 C        -1.473196943867      0.400830205681     -0.687100138887
 N         0.442526146430     -1.689402987490     -0.135508176663
 C         1.390593400396     -2.399112766054      0.456162304317
 C        -0.188211743039      1.129408736473     -0.827981869776
 C        -2.798893723705     -1.208730138709      0.730648789210
 C        -2.655722972836      1.338916623525     -0.825059630541
 C         2.473387651683     -3.080018477480     -0.191155595482
 N         0.446419452539      1.773926919090      0.151942172177
 C         0.568700389733      1.233695027737     -2.055433083917
 C        -3.828445616487     -0.849386616460      1.591912321552
 C        -2.953541190361     -2.328252612780     -0.082655733954
 C        -2.766195670524      2.465495106649     -0.014339774604
 C        -3.664616156449      1.062098039527     -1.740078602575
 C         3.401023690874     -3.820680019761      0.551192260693
 C         2.603262694539     -2.994590617429     -1.583943738211
 C         1.543928420008      2.275670860014     -0.390692658110
 O         0.409725805811      0.810588144822     -3.170223287775
 O         1.683909420638      1.998266829185     -1.701809232087
 C        -5.001116876366     -1.590323255611      1.633239022323
 C        -4.124035955568     -3.069598771090     -0.042287408453
 C        -3.871878688912      3.295676051171     -0.112604523944
 C        -4.772273544529      1.892534008608     -1.839555215902
 C         4.438974158217     -4.466258012823     -0.094185546407
 C         3.644960023025     -3.642806303239     -2.217188252881
 C         2.550120931376      3.051417100335      0.274894849684
 C        -5.152257031983     -2.700908342124      0.815375250895
 C        -4.879238186687      3.010479533988     -1.025106713527
 C         4.563872873641     -4.379786932713     -1.476158359239
 C         2.413525507906      3.328539703913      1.641487127815
 C         3.663713131994      3.531535725274     -0.424821058496
 C         3.376898852710      4.074464748261      2.291108432241
 C         4.621653484324      4.277454231611      0.236066644891
 C         4.481804649633      4.550675397768      1.591957377518
 H        -1.555757274395      0.349647731141      1.467813484120
 H        -1.514664506351     -0.320802770382     -1.505779694131
 H        -3.713521012728      0.021007349657      2.227776633592
 H        -2.152209679229     -2.621370844194     -0.752260674609
 H        -1.980004215891      2.695659482850      0.695705173837
 H        -3.585862807790      0.184999257227     -2.372327702747
 H         3.298500348864     -3.883338625654      1.626561563423
 H         1.883253107603     -2.414703096313     -2.146762891332
 H        -5.798385685690     -1.297595387415      2.305865330068
 H        -4.233401456264     -3.938109777002     -0.680637241663
 H        -3.946878774422      4.168999177322      0.524245055813
 H        -5.553630938813      1.662935361388     -2.554099050390
 H         5.155463309569     -5.039643244945      0.480483688718
 H         3.745811699386     -3.575143540779     -3.293137638598
 H        -6.067296853450     -3.279873408701      0.847850041169
 H        -5.743514156318      3.659109790414     -1.102018813818
 H         5.379313194620     -4.886664384689     -1.977408780805
 H         1.550044644817      2.950080589886      2.172718502899
 H         3.767035691396      3.315826322664     -1.480081040263
 H         3.270598999290      4.287741962507      3.347348316767
 H         5.482157244488      4.648704802745     -0.306240338816
 H         5.235033277672      5.135436974421      2.105562974826
