# Supplementary material for: Stereoselective, Ruthenium-Photocatalyzed Synthesis of 1,2-Diaminotruxinic Bis-amino Acids from 4-Arylidene-5(4H)-oxazolones
Source: J Org Chem. 2022 Feb 10;87(5):3529–45. doi: 10.1021/acs.joc.1c03092 (PMC8902759; doi:10.1021/acs.joc.1c03092)
Supplement: Supplementary file 2 — jo1c03092_si_002.zip [file jo1c03092_si_002.zip › geometries/solvent_DCM/Aint2_b3lyp-d3_ccpvtz.xyz]

60
XYZ
O             0.143600000    -0.701500000    -2.584500000
C             0.390100000    -1.331600000    -1.583800000
C            -1.477700000    -0.757500000     0.189000000
O             1.508300000    -2.185500000    -1.504200000
C            -0.238100000    -1.449900000    -0.280200000
C            -1.477700000     0.757500000    -0.188900000
N             0.459600000    -2.301400000     0.478600000
C             1.481000000    -2.721500000    -0.258300000
C            -0.238100000     1.449900000     0.280200000
C            -2.726000000    -1.461100000    -0.327100000
C            -2.726000000     1.461100000     0.327100000
C             2.510900000    -3.640000000     0.139100000
N             0.459600000     2.301500000    -0.478600000
C             0.390200000     1.331600000     1.583700000
C            -3.617600000    -2.036700000     0.575900000
C            -3.006600000    -1.533400000    -1.692900000
C            -3.006600000     1.533400000     1.693000000
C            -3.617600000     2.036700000    -0.575900000
C             3.538400000    -3.997600000    -0.749500000
C             2.492000000    -4.185200000     1.434700000
C             1.481000000     2.721500000     0.258300000
O             0.143800000     0.701300000     2.584500000
O             1.508400000     2.185400000     1.504100000
C            -4.772700000    -2.668200000     0.127100000
C            -4.159800000    -2.164200000    -2.142400000
C            -4.159900000     2.164200000     2.142400000
C            -4.772700000     2.668300000    -0.127100000
C             4.523900000    -4.882600000    -0.345800000
C             3.482100000    -5.068100000     1.826400000
C             2.510900000     3.640000000    -0.139100000
C            -5.047400000    -2.733400000    -1.234000000
C            -5.047400000     2.733300000     1.234000000
C             4.499600000    -5.419800000     0.939800000
C             2.491900000     4.185400000    -1.434700000
C             3.538500000     3.997500000     0.749400000
C             3.482000000     5.068300000    -1.826300000
C             4.523900000     4.882600000     0.345700000
C             4.499600000     5.419800000    -0.939800000
H            -1.468800000    -0.835600000     1.274000000
H            -1.468800000     0.835700000    -1.273900000
H            -3.411400000    -1.983600000     1.636900000
H            -2.322700000    -1.097200000    -2.407800000
H            -2.322800000     1.097100000     2.407900000
H            -3.411400000     1.983600000    -1.636800000
H             3.553700000    -3.578600000    -1.744800000
H             1.700500000    -3.904600000     2.113700000
H            -5.457100000    -3.105500000     0.841700000
H            -4.365500000    -2.211200000    -3.203400000
H            -4.365600000     2.211100000     3.203500000
H            -5.457100000     3.105500000    -0.841700000
H             5.313400000    -5.155800000    -1.032000000
H             3.465500000    -5.485100000     2.823700000
H            -5.945500000    -3.223400000    -1.585200000
H            -5.945500000     3.223300000     1.585200000
H             5.271600000    -6.110200000     1.250700000
H             1.700300000     3.904800000    -2.113600000
H             3.553900000     3.578400000     1.744700000
H             3.465400000     5.485300000    -2.823600000
H             5.313500000     5.155700000     1.031900000
H             5.271500000     6.110300000    -1.250800000
