# Supplementary material for: Stereoselective, Ruthenium-Photocatalyzed Synthesis of 1,2-Diaminotruxinic Bis-amino Acids from 4-Arylidene-5(4H)-oxazolones
Source: J Org Chem. 2022 Feb 10;87(5):3529–45. doi: 10.1021/acs.joc.1c03092 (PMC8902759; doi:10.1021/acs.joc.1c03092)
Supplement: Supplementary file 2 — jo1c03092_si_002.zip [file jo1c03092_si_002.zip › geometries/solvent_DCM/Aint2_m062x-d3_ccpvtz.xyz]

60
XYZ
 O        -0.027934887725     -0.025405296923      0.015079494241
 C        -0.016504299142     -0.010901952261      1.219943943531
 C         2.507988285238     -0.016211424969      1.976111966587
 O        -1.193223365655      0.031810076062      1.969340568291
 C         1.035865306435     -0.020998134198      2.214577001330
 C         2.928747894487     -0.761876436952      0.683570555327
 N         0.495122684869      0.028081549669      3.436231753361
 C        -0.812001937323      0.057698991421      3.259802630941
 C         2.346090661841     -2.129801276466      0.568131211375
 C         3.030217101704      1.410461387528      1.932534462858
 C         4.445214279444     -0.826585352676      0.605089526185
 C        -1.813437721166      0.117275642147      4.295400398645
 N         2.085265980852     -2.714386991607     -0.605530560623
 C         2.038250602771     -3.048593697275      1.644204497776
 C         4.065099700251      1.806677868266      2.770518261164
 C         2.504543858264      2.322993997124      1.020807038375
 C         5.161986866358     -1.611452904019      1.505375594636
 C         5.133789236759     -0.071435356540     -0.336079657836
 C        -3.174729211451      0.146414830988      3.980004585573
 C        -1.400373163547      0.150774302227      5.631386601204
 C         1.631154530486     -3.920581625319     -0.323650592123
 O         2.120016459922     -2.987057557712      2.844857394402
 O         1.569205352350     -4.190725300743      0.993345167955
 C         4.573229348836      3.097307256439      2.697377237302
 C         3.009415954104      3.612533757164      0.948456733846
 C         6.547871847181     -1.637860420784      1.464524538007
 C         6.521979549052     -0.095216031607     -0.376472938411
 C        -4.110905889018      0.209182502407      4.997499906171
 C        -2.343277283942      0.213749193622      6.639246637631
 C         1.220543801704     -4.923468523840     -1.274704179150
 C         4.046644356772      4.002274452146      1.786795288591
 C         7.231339887423     -0.878078782331      0.523166290089
 C        -3.698339537857      0.243350032718      6.324629143573
 C         1.297821351764     -4.629415742543     -2.640048361762
 C         0.756907020679     -6.171724263418     -0.850043834645
 C         0.914843490766     -5.578140596379     -3.568522937664
 C         0.375494998405     -7.114701556456     -1.788650132789
 C         0.453931133368     -6.820876254145     -3.145176879740
 H         2.956294557982     -0.520464402901      2.832971969599
 H         2.563392433628     -0.202208810884     -0.178256817199
 H         4.481369654917      1.098317072660      3.475990261000
 H         1.700097568026      2.022531875832      0.358655318794
 H         4.634563035529     -2.200754916931      2.247267373056
 H         4.580691500308      0.545516490550     -1.033359909651
 H        -3.487869538915      0.120256113806      2.945821284494
 H        -0.343831775998      0.128002804380      5.857210198687
 H         5.382137974616      3.393582885416      3.351328526154
 H         2.594120569896      4.313190641170      0.236779793857
 H         7.094752513601     -2.250610921763      2.168323307737
 H         7.047915525798      0.500259598320     -1.110342699226
 H        -5.164581951633      0.231897551054      4.757347629469
 H        -2.025294986841      0.240876497278      7.671970000305
 H         4.442369253486      5.007045967388      1.728929874133
 H         8.312193094211     -0.896412874950      0.492627498362
 H        -4.433661995573      0.293995018748      7.115905215468
 H         1.659088434500     -3.659499069060     -2.950760901489
 H         0.699386112774     -6.393169525899      0.206331867920
 H         0.975215326870     -5.352525345688     -4.623899241204
 H         0.016447291589     -8.081165735166     -1.463913223476
 H         0.156242695296     -7.561620171501     -3.874602614127
