# Supplementary material for: Stereoselective, Ruthenium-Photocatalyzed Synthesis of 1,2-Diaminotruxinic Bis-amino Acids from 4-Arylidene-5(4H)-oxazolones
Source: J Org Chem. 2022 Feb 10;87(5):3529–45. doi: 10.1021/acs.joc.1c03092 (PMC8902759; doi:10.1021/acs.joc.1c03092)
Supplement: Supplementary file 2 — jo1c03092_si_002.zip [file jo1c03092_si_002.zip › geometries/solvent_DCM/Aint2_pbe1pbe-d3_ccpvtz.xyz]

60
XYZ
 O        -0.051543672497     -0.099071072907      0.046929247809
 C        -0.029875840522     -0.051683438546      1.250882438127
 C         2.497454513883     -0.016410362036      1.991193839988
 O        -1.203301130533     -0.021138283421      2.004461791625
 C         1.028826264065     -0.017608502564      2.241017066716
 C         2.906429605665     -1.048473477892      0.910293552343
 N         0.495253748848      0.033198899784      3.462170502488
 C        -0.816693258756      0.029512104872      3.294395447047
 C         2.392111234386     -2.413152038113      1.214304283786
 C         2.982022612505      1.375251137644      1.634692496120
 C         4.409312077688     -1.071239496327      0.711686036140
 C        -1.811111658877      0.066202859671      4.327064483438
 N         1.844107436930     -3.209109504651      0.295255562440
 C         2.412924584980     -3.093935565614      2.494338472880
 C         3.884514770186      2.026630886987      2.467756287468
 C         2.546801481749      2.016030476987      0.476890371103
 C         5.269015807208     -1.419652454827      1.750936254877
 C         4.947769043928     -0.730182834670     -0.523839690463
 C        -3.175236386854      0.064077068448      4.011202876709
 C        -1.406159748018      0.103340700405      5.667854426961
 C         1.522956025483     -4.330242625633      0.919181819872
 O         2.797730776287     -2.796292979660      3.596858968487
 O         1.830580989851     -4.333832178937      2.231169537115
 C         4.351959531213      3.293944988162      2.149198163348
 C         3.012772245475      3.282104708878      0.158232430152
 C         6.641482646095     -1.419509806309      1.556132248939
 C         6.321726529206     -0.729241961915     -0.719569082788
 C        -4.114959290492      0.099572172960      5.024203154698
 C        -2.353896406433      0.138065781867      6.671098778846
 C         0.897320999426     -5.482920263610      0.339060295691
 C         3.917569507536      3.924991170576      0.992818188620
 C         7.172525725699     -1.073473848637      0.320515382434
 C        -3.708699354041      0.136687238437      6.353315005096
 C         0.564606743029     -5.470458249442     -1.021905384519
 C         0.615845088337     -6.614226552538      1.114640976727
 C        -0.038751939884     -6.573669422104     -1.591817615514
 C         0.011972456372     -7.713042867801      0.532879172362
 C        -0.316193524734     -7.696513317154     -0.818044623057
 H         2.960143875554     -0.305366059517      2.935507451232
 H         2.443615046324     -0.759577360229     -0.033977121081
 H         4.229808580983      1.533971890904      3.369569213961
 H         1.838191490477      1.524181578396     -0.179306717065
 H         4.864365060111     -1.694553833234      2.718058155708
 H         4.285675348735     -0.455728276776     -1.337174056054
 H        -3.485089227752      0.034840636390      2.974863815306
 H        -0.349124741607      0.102612080820      5.899110975150
 H         5.059153764680      3.786558076814      2.805784688419
 H         2.667438119959      3.768765240611     -0.746103520520
 H         7.299149507875     -1.691047213588      2.373236404650
 H         6.726507253027     -0.456000844029     -1.686724074217
 H        -5.169618213164      0.098180302697      4.779105451983
 H        -2.040034973035      0.166005034651      7.707018968612
 H         4.281822019882      4.913955029686      0.742114056194
 H         8.245318026510     -1.072672012377      0.169856229943
 H        -4.448848929340      0.164164067649      7.143603749014
 H         0.785465758919     -4.589562042870     -1.610163890471
 H         0.873457795428     -6.620860440143      2.165569861717
 H        -0.296202358756     -6.562874462926     -2.643494121102
 H        -0.205098233328     -8.587574746274      1.133257207518
 H        -0.789519067533     -8.559898540812     -1.269332945446
