# Supplementary material for: Stereoselective, Ruthenium-Photocatalyzed Synthesis of 1,2-Diaminotruxinic Bis-amino Acids from 4-Arylidene-5(4H)-oxazolones
Source: J Org Chem. 2022 Feb 10;87(5):3529–45. doi: 10.1021/acs.joc.1c03092 (PMC8902759; doi:10.1021/acs.joc.1c03092)
Supplement: Supplementary file 2 — jo1c03092_si_002.zip [file jo1c03092_si_002.zip › geometries/solvent_DCM/Bint1new_b3lyp-d3_ccpvtz.xyz]

60
XYZ
 H        -0.008881929923     -0.132224178310      0.067634724026
 H         0.017103079754     -0.027128747546      2.538811747489
 H         2.120974126188     -0.179713411513     -1.192739864857
 H         2.167150223817      0.028011660020      3.750666955337
 H         4.276097488452     -0.124945928432      0.023263395205
 H         9.934249644040      4.464558065102      0.034742389690
 H        10.680165698377      4.318873033297      2.398885750948
 H         8.176423770006      2.926199353040     -0.792293104494
 H         9.678732063829      2.664056899685      3.909389198902
 H         7.165747598437      1.268363007144      0.703823768635
 H         8.241695852763      0.916537726231      4.362100839796
 C         0.933309343309     -0.103200051518      0.597800066971
 C         0.946738108734     -0.045053181189      1.987227838745
 C         2.131973203754     -0.128489311618     -0.112884510115
 C         2.154105801673     -0.012936822610      2.671752428845
 C         3.340461150477     -0.094402986199      0.562357843512
 C         9.493104994825      3.735701763880      0.700653383838
 C         3.357086449475     -0.034433507959      1.960687875433
 C         9.911344567206      3.652525585717      2.030884252577
 C         8.501310569401      2.868135969282      0.238260652538
 O         4.592978724533     -0.145853487696      4.036843821053
 O         6.199215457135     -0.260207162599      5.620317855668
 C         4.638655930262     -0.026757850749      2.654419110015
 C         9.348285809576      2.722628581105      2.880271057645
 C         7.928306881251      1.931628497137      1.076252711500
 C         5.900519568819     -0.197275626670      4.469074840676
 N         5.799102565724      0.046999487835      2.136062412548
 C         8.334558276980      1.827131797886      2.434644910676
 C         6.765374930648     -0.132646775459      3.203062820551
 C         7.817580150442      0.906752463986      3.366704320609
 O         8.768286059374     -1.225257397769      0.972380794236
 C         7.853190871943     -1.729282327590      1.544307787985
 C         8.571893929562     -1.875457085216      3.904670549171
 O         6.961762228439     -2.579835327123      0.927017839022
 C         7.406175464331     -1.642066768035      3.009744599660
 N         6.298349582600     -2.575458986053      3.086823797270
 C         6.076520402924     -3.004033010870      1.908738451401
 C         8.652908236218     -2.578519174345      5.122142234215
 C         4.982170712316     -3.859791944397      1.468493338671
 C         9.921535909452     -2.644590824332      5.765849573948
 C         7.563988966184     -3.226373656864      5.766908466998
 C         4.926506188503     -4.338695606034      0.156705393427
 C         3.960731344561     -4.177063849587      2.371378129020
 C        10.087358653957     -3.309604776882      6.963121541855
 C         7.746025308343     -3.888493742115      6.965271338737
 C         3.860483777742     -5.132753209152     -0.243809459438
 C         2.899645167633     -4.967763671813      1.963401896718
 C         9.001168011826     -3.939502435852      7.575309170358
 C         2.847772761038     -5.447513729009      0.655862915847
 H         9.475495333983     -1.402741967727      3.542967856258
 H        10.768181055998     -2.158255356286      5.298539077892
 H         6.589098126477     -3.194513381439      5.310077392362
 H         5.711878934268     -4.089492858875     -0.541142128204
 H         4.006428184238     -3.789891924548      3.378840675472
 H        11.063735567000     -3.341733267266      7.428079114733
 H         6.900717443091     -4.371815490624      7.437307377009
 H         3.819636930661     -5.503362485811     -1.258584164042
 H         2.109082037628     -5.207834409484      2.660688320121
 H         9.130943135442     -4.460880970615      8.513712446118
 H         2.016584371116     -6.062954336009      0.339634004459
