# Supplementary material for: Stereoselective, Ruthenium-Photocatalyzed Synthesis of 1,2-Diaminotruxinic Bis-amino Acids from 4-Arylidene-5(4H)-oxazolones
Source: J Org Chem. 2022 Feb 10;87(5):3529–45. doi: 10.1021/acs.joc.1c03092 (PMC8902759; doi:10.1021/acs.joc.1c03092)
Supplement: Supplementary file 2 — jo1c03092_si_002.zip [file jo1c03092_si_002.zip › geometries/solvent_DCM/Bint1new_m062x-d3_ccpvtz.xyz]

60
XYZ
 H        -0.008273614963     -0.042631269902      0.052751053428
 H         0.011529467503     -0.018260547692      2.522979625162
 H         2.118665002581     -0.049540110826     -1.205297758352
 H         2.162196074000      0.000804311952      3.739897864648
 H         4.275057858476     -0.026474642529      0.017641306698
 H         9.795295718590      4.664778277628      0.175398096099
 H        10.496235106817      4.505706838316      2.548382987048
 H         8.126610414005      3.071671045461     -0.718017672815
 H         9.531776536410      2.777919205427      4.004298852239
 H         7.157207241826      1.343127729558      0.720717068596
 H         8.185261062904      0.967795634788      4.395907626642
 C         0.932938727371     -0.030757288270      0.585217377283
 C         0.942150695244     -0.017379371841      1.973175622096
 C         2.129344115793     -0.032517968677     -0.124498263011
 C         2.146887293561     -0.006420537158      2.659440531125
 C         3.335173058482     -0.018313152117      0.552730385126
 C         9.371709138722      3.905050044076      0.817612819839
 C         3.343122048470     -0.002572235193      1.947274667181
 C         9.764870709207      3.814842190670      2.151172755956
 C         8.430863506480      3.007923723137      0.318178560146
 O         4.575077629628     -0.173108676546      4.011771388923
 O         6.170230863045     -0.312702482380      5.591444218855
 C         4.627276952291     -0.008242142713      2.644769897041
 C         9.224311786457      2.845834109811      2.968381972513
 C         7.881263749449      2.032156318311      1.125446577599
 C         5.871739608137     -0.213944525643      4.447120235929
 N         5.781347486366      0.099366354297      2.129298117913
 C         8.263855543834      1.923077664870      2.483877665805
 C         6.743141629865     -0.096949409430      3.196285014967
 C         7.772302383904      0.960959911466      3.394741783403
 O         8.797175782941     -1.039093273644      1.010039976425
 C         7.880218112973     -1.585652815303      1.528489649818
 C         8.537331887709     -1.817909124894      3.897943519867
 O         7.027334823000     -2.418800488802      0.856936888622
 C         7.394835637392     -1.560366449867      2.978104482476
 N         6.302543744211     -2.513710616178      2.987358860817
 C         6.131460760655     -2.894546443858      1.789500737974
 C         8.584088394922     -2.581611412251      5.086026307460
 C         5.072683334530     -3.763745919298      1.280511698835
 C         9.836386199812     -2.688888284098      5.740964839992
 C         7.479279379523     -3.238812413949      5.678559252303
 C         5.082768460809     -4.197129072013     -0.042458228143
 C         4.035835276387     -4.133029421626      2.137040434219
 C         9.976567227051     -3.406990062109      6.908735499215
 C         7.634189904107     -3.954912356971      6.848631094775
 C         4.057452568940     -5.008096372609     -0.504551340363
 C         3.014987260237     -4.939506367461      1.667649018928
 C         8.875594513219     -4.047806674909      7.472926863102
 C         3.026149878556     -5.378164433219      0.347596027953
 H         9.453468248333     -1.334927040267      3.581183188851
 H        10.693641238708     -2.191756585521      5.304793314927
 H         6.509666762750     -3.173955284644      5.211152135987
 H         5.887388024867     -3.902196837177     -0.700696023390
 H         4.040008028755     -3.776876266839      3.158269078577
 H        10.944741636685     -3.471516187851      7.386688021651
 H         6.775908294380     -4.447065151581      7.286209607384
 H         4.063298545493     -5.348101356480     -1.530564719899
 H         2.206940690107     -5.224197992853      2.326847094943
 H         8.984299406069     -4.611342642529      8.389257830973
 H         2.226077891566     -6.008071891016     -0.016606526506
