# Supplementary material for: Stereoselective, Ruthenium-Photocatalyzed Synthesis of 1,2-Diaminotruxinic Bis-amino Acids from 4-Arylidene-5(4H)-oxazolones
Source: J Org Chem. 2022 Feb 10;87(5):3529–45. doi: 10.1021/acs.joc.1c03092 (PMC8902759; doi:10.1021/acs.joc.1c03092)
Supplement: Supplementary file 2 — jo1c03092_si_002.zip [file jo1c03092_si_002.zip › geometries/solvent_DCM/Bint1new_pbe1pbe-d3_ccpvtz.xyz]

60
XYZ
 H        -0.010124945411     -0.074144976444      0.059077456601
 H         0.014790863322     -0.012991502181      2.529932716104
 H         2.117695302960     -0.100286517759     -1.202046426499
 H         2.165975446494      0.019218754958      3.742872931095
 H         4.274684590741     -0.069301295490      0.017497456469
 H         9.851857082568      4.492123081583      0.026145874168
 H        10.630412046567      4.317738193844      2.376878173527
 H         8.086861658792      2.961530027026     -0.795899933300
 H         9.651973685918      2.638974904815      3.878398698095
 H         7.100566012974      1.280514224932      0.693962725705
 H         8.233574544423      0.894888697124      4.329538834321
 C         0.933597212853     -0.055583860495      0.590507121142
 C         0.946119976528     -0.022042640075      1.977757288447
 C         2.129214430291     -0.069115087951     -0.119769170961
 C         2.151026126394     -0.002984423826      2.661364727240
 C         3.335212065327     -0.048605000779      0.554786785042
 C         9.421048647585      3.752472749622      0.689660502991
 C         3.349211531742     -0.013820428688      1.949880608251
 C         9.857044371778      3.653516638210      2.009800237857
 C         8.427207241473      2.890599192244      0.230565734528
 O         4.582723576541     -0.123399172333      4.012261908677
 O         6.180507694003     -0.242862086670      5.589182918745
 C         4.628658188804     -0.021456222737      2.641504262589
 C         9.308496097535      2.712341899272      2.852561113024
 C         7.869233862697      1.943017731745      1.062835717687
 C         5.881745146970     -0.188271927190      4.440539777847
 N         5.784606366115      0.031160063880      2.114520860172
 C         8.294952713806      1.823951546838      2.408912538865
 C         6.743115290390     -0.144002593250      3.178378195464
 C         7.796415837339      0.891150425890      3.337149317883
 O         8.684277455731     -1.258120773339      0.942030312773
 C         7.782102400479     -1.749338506059      1.539027745252
 C         8.548049069596     -1.854161965255      3.873746093154
 O         6.889075515919     -2.611183418221      0.960394933934
 C         7.363998578059     -1.632444535489      3.004802261393
 N         6.262470517937     -2.556575975354      3.122387797034
 C         6.029169064235     -3.009057661895      1.957258474436
 C         8.661940456870     -2.564296848933      5.083300526886
 C         4.934612111503     -3.879824484852      1.558391906223
 C         9.941945622733     -2.618809744654      5.693171784510
 C         7.597556330856     -3.225118789619      5.744918739343
 C         4.841200969033     -4.360256225702      0.253618150793
 C         3.954740065990     -4.206387457540      2.496954970056
 C        10.143290363667     -3.287335909926      6.880394611293
 C         7.814153322519     -3.891079091452      6.932984391566
 C         3.774125418418     -5.167237161203     -0.106399869684
 C         2.892535895424     -5.010542295792      2.129621733320
 C         9.080735574894     -3.931119665412      7.512193323619
 C         2.801013256078     -5.492048522203      0.828102455696
 H         9.442602556939     -1.373727307275      3.493068851720
 H        10.771822875664     -2.118846700318      5.206301461983
 H         6.610725800644     -3.200868768342      5.307420233864
 H         5.600244872473     -4.101054372525     -0.472359350808
 H         4.035447127211     -3.814776934409      3.502859670785
 H        11.132122586051     -3.310865180357      7.322764727488
 H         6.984061353245     -4.387546546664      7.421825248235
 H         3.701277995554     -5.541384394894     -1.119839886981
 H         2.129788336479     -5.260875684410      2.856242532412
 H         9.238002846246     -4.456954294875      8.445839700402
 H         1.966009564981     -6.120191073627      0.542481540488
