# Supplementary material for: Stereoselective, Ruthenium-Photocatalyzed Synthesis of 1,2-Diaminotruxinic Bis-amino Acids from 4-Arylidene-5(4H)-oxazolones
Source: J Org Chem. 2022 Feb 10;87(5):3529–45. doi: 10.1021/acs.joc.1c03092 (PMC8902759; doi:10.1021/acs.joc.1c03092)
Supplement: Supplementary file 2 — jo1c03092_si_002.zip [file jo1c03092_si_002.zip › geometries/solvent_DCM/Bint2_b3lyp-d3_ccpvtz.xyz]

60
XYZ
O            -1.128800000    -1.339900000    -2.382700000
C            -0.438000000    -1.473500000    -1.420800000
C            -1.746400000    -1.826900000     0.818100000
O             0.835400000    -1.983100000    -1.512200000
C            -0.654000000    -1.126900000     0.067300000
C            -2.062500000     0.978300000    -0.358100000
N             0.621800000    -1.505600000     0.681200000
C             1.384700000    -1.935600000    -0.238400000
C            -0.751800000     0.478600000     0.157800000
C            -3.040700000    -2.266600000     0.470700000
C            -2.506900000     2.314400000    -0.343600000
C             2.774400000    -2.360200000    -0.115600000
N             0.409100000     1.015700000    -0.557100000
C            -0.464700000     0.845500000     1.625300000
C            -3.816700000    -2.855100000     1.512900000
C            -3.650800000    -2.180100000    -0.810700000
C            -1.766600000     3.403900000     0.187800000
C            -3.786700000     2.606900000    -0.892300000
C             3.463500000    -2.890500000    -1.209600000
C             3.425600000    -2.210600000     1.114300000
C             1.214000000     1.478800000     0.313700000
O            -1.106800000     0.682400000     2.614200000
O             0.778300000     1.444600000     1.633600000
C            -5.097400000    -3.314500000     1.290800000
C            -4.935600000    -2.645800000    -1.018300000
C            -2.278900000     4.687000000     0.172000000
C            -4.286600000     3.892400000    -0.903800000
C             4.791100000    -3.272500000    -1.070400000
C             4.750500000    -2.591900000     1.244200000
C             2.542500000     2.034100000     0.087700000
C            -5.672000000    -3.214900000     0.021200000
C            -3.538200000     4.945400000    -0.371400000
C             5.435100000    -3.124300000     0.153100000
C             3.073700000     2.025000000    -1.207500000
C             3.295200000     2.551000000     1.146100000
C             4.342600000     2.529900000    -1.436400000
C             4.566200000     3.056300000     0.907800000
C             5.090900000     3.046500000    -0.379900000
H            -1.463600000    -1.965400000     1.851800000
H            -2.716900000     0.247700000    -0.802900000
H            -3.382600000    -2.934500000     2.500900000
H            -3.108400000    -1.754700000    -1.637400000
H            -0.786100000     3.246500000     0.609500000
H            -4.372500000     1.795400000    -1.304300000
H             2.962300000    -3.000700000    -2.159500000
H             2.886800000    -1.790400000     1.950900000
H            -5.658200000    -3.752200000     2.105800000
H            -5.373000000    -2.565200000    -2.004700000
H            -1.693800000     5.498300000     0.583900000
H            -5.263600000     4.084300000    -1.326700000
H             5.322300000    -3.683800000    -1.917400000
H             5.253400000    -2.472700000     2.193800000
H            -6.676700000    -3.574100000    -0.153800000
H            -3.930700000     5.952800000    -0.380900000
H             6.470100000    -3.420200000     0.257900000
H             2.486200000     1.617300000    -2.017100000
H             2.887200000     2.553200000     2.145700000
H             4.752400000     2.520000000    -2.436800000
H             5.146800000     3.455400000     1.727800000
H             6.082500000     3.438000000    -0.562100000
