# Supplementary material for: Stereoselective, Ruthenium-Photocatalyzed Synthesis of 1,2-Diaminotruxinic Bis-amino Acids from 4-Arylidene-5(4H)-oxazolones
Source: J Org Chem. 2022 Feb 10;87(5):3529–45. doi: 10.1021/acs.joc.1c03092 (PMC8902759; doi:10.1021/acs.joc.1c03092)
Supplement: Supplementary file 2 — jo1c03092_si_002.zip [file jo1c03092_si_002.zip › geometries/solvent_DCM/Bint2_m062x-d3_ccpvtz.xyz]

60
XYZ
 O         0.007839185153     -0.041684674709     -0.001414948296
 C         0.013179431026     -0.027575984850      1.185801244846
 C         2.403216179263     -0.001319763461      2.250275353543
 O        -1.029247587307      0.486775714790      1.904827372059
 C         1.017296089985     -0.567776740411      2.217207655437
 C         1.713653272452     -2.596366148728      0.838119358625
 N         0.374426265915     -0.259590193189      3.491949402178
 C        -0.739321735778      0.284857046824      3.235392996729
 C         0.990631340737     -2.154708010234      2.065122602407
 C         3.292087495820      0.451522524589      1.246209724177
 C         1.972386878594     -3.940942741445      0.486212678758
 C        -1.762724695966      0.702945406689      4.191905010248
 N        -0.413351185959     -2.556584759493      2.111136264328
 C         1.560233173722     -2.718746744069      3.371438299430
 C         4.570429502094      0.882211793714      1.687014955098
 C         3.033473116260      0.518404200376     -0.143857154608
 C         1.586145213599     -5.051960298166      1.268541005905
 C         2.663592568601     -4.198772090520     -0.720886643248
 C        -2.966681771205      1.246765024491      3.752894814827
 C        -1.523874361218      0.522056669790      5.553639973768
 C        -0.608208361829     -3.100445117760      3.240725242007
 O         2.666707515913     -2.722705914028      3.797754743651
 O         0.497841201350     -3.260786079025      4.048941098593
 C         5.521573126830      1.341563696248      0.803527782741
 C         3.996343049776      0.981797226018     -1.019678248597
 C         1.882843632663     -6.338747876162      0.863607360357
 C         2.953041598115     -5.486599241049     -1.117171697936
 C        -3.931489691830      1.610233030731      4.680262081027
 C        -2.490337774651      0.888746494354      6.472290351680
 C        -1.879079468435     -3.571555844488      3.787250485906
 C         5.243104966983      1.395489461490     -0.560999033439
 C         2.565625385084     -6.567378753495     -0.327296845751
 C        -3.694437949690      1.432252245516      6.035890280234
 C        -3.050038210300     -3.325424238275      3.070728185171
 C        -1.927056828838     -4.233733472424      5.011043765175
 C        -4.265103393536     -3.744918494835      3.580573747437
 C        -3.148934814013     -4.653829785003      5.513816038156
 C        -4.314867512650     -4.410148031956      4.801367141846
 H         2.784062170042      0.020166097260      3.262265888408
 H         2.040139753019     -1.828682105032      0.154155720400
 H         4.793266037409      0.841598725767      2.745444762332
 H         2.074278346347      0.216503383547     -0.532316494533
 H         1.044970357156     -4.915275831130      2.194401479758
 H         2.966372434515     -3.359524985796     -1.334359644322
 H        -3.145657341634      1.379752422987      2.695661318492
 H        -0.583856056576      0.094357545668      5.873955084256
 H         6.486598457084      1.660361577728      1.173482311958
 H         3.771938218287      1.021190990448     -2.077161865308
 H         1.577736255478     -7.173939907740      1.479218241912
 H         3.483051681965     -5.655984838988     -2.044626167963
 H        -4.868552965028      2.030571378869      4.343123440436
 H        -2.309099650938      0.749836794865      7.528857215432
 H         5.988563622656      1.755509064751     -1.256265958743
 H         2.792681833569     -7.577658971463     -0.637616096055
 H        -4.449003065046      1.716169735424      6.756708899799
 H        -2.991289087911     -2.802664039060      2.125924126593
 H        -1.016166145458     -4.416493593070      5.562691357637
 H        -5.175320798526     -3.551818092104      3.030401433228
 H        -3.189970299073     -5.169879686435      6.462719556801
 H        -5.266436193443     -4.736598001014      5.198395872864
