# Supplementary material for: Stereoselective, Ruthenium-Photocatalyzed Synthesis of 1,2-Diaminotruxinic Bis-amino Acids from 4-Arylidene-5(4H)-oxazolones
Source: J Org Chem. 2022 Feb 10;87(5):3529–45. doi: 10.1021/acs.joc.1c03092 (PMC8902759; doi:10.1021/acs.joc.1c03092)
Supplement: Supplementary file 2 — jo1c03092_si_002.zip [file jo1c03092_si_002.zip › geometries/solvent_DCM/Bint2_pbe1pbe-d3_ccpvtz.xyz]

60
XYZ
 O         0.007170429330     -0.031421408937     -0.004080619615
 C         0.011482744082     -0.021742639737      1.185016635738
 C         2.392226562120      0.007349081015      2.253842710128
 O        -1.028700581778      0.500428036451      1.900614425632
 C         1.010838094886     -0.560615252395      2.218925101577
 C         1.723029803828     -2.594603930541      0.853538063508
 N         0.370311410561     -0.254129344258      3.488624599749
 C        -0.744629926912      0.293096247470      3.229822275488
 C         0.990168294932     -2.151209244110      2.072037425339
 C         3.280249861440      0.466298691813      1.260172646525
 C         1.960233481868     -3.929482875155      0.475835045345
 C        -1.766615653748      0.701289615561      4.181721241416
 N        -0.407425763544     -2.552640231097      2.107248475544
 C         1.553503436773     -2.704320294101      3.384969977936
 C         4.562263782691      0.888295797506      1.704098412911
 C         3.024069336450      0.546104425046     -0.131262046912
 C         1.541852771746     -5.057090269377      1.221348664064
 C         2.668753740878     -4.171703460559     -0.727474189952
 C        -2.923301171279      1.350803122760      3.755476857705
 C        -1.585255849658      0.407618924414      5.533889573509
 C        -0.609966395840     -3.096453238124      3.239024897541
 O         2.655744174872     -2.700831877411      3.826781654802
 O         0.489295717808     -3.253812698238      4.053264327182
 C         5.514887778579      1.350060223955      0.824479598887
 C         3.988339695160      1.011385024565     -1.002036232870
 C         1.821811879302     -6.336504098966      0.788071646680
 C         2.940886646621     -5.453360458564     -1.151891514687
 C        -3.890377885585      1.709149550745      4.680723925402
 C        -2.555414085987      0.766471364405      6.450297121534
 C        -1.879382882097     -3.563967442566      3.773176716880
 C         5.237689798248      1.416268878339     -0.540068561302
 C         2.520455313602     -6.547923383207     -0.397865835946
 C        -3.708205224251      1.418139387584      6.025240578280
 C        -3.041898051189     -3.361389809986      3.027792616562
 C        -1.946956718619     -4.180241530632      5.021492797044
 C        -4.260443361098     -3.776208413958      3.530327622296
 C        -3.172424583008     -4.594257909813      5.517672701144
 C        -4.327368952801     -4.393035668323      4.775154714061
 H         2.775185424946      0.012495828110      3.266847379894
 H         2.089960406524     -1.821687438106      0.194395317987
 H         4.786636079136      0.836566395503      2.763363976093
 H         2.061734805172      0.249551050148     -0.520159333241
 H         0.989156617927     -4.932582061032      2.142565619243
 H         2.999287963389     -3.322681811828     -1.315159010755
 H        -3.062679083784      1.571067607885      2.705528201805
 H        -0.685735059553     -0.106531313153      5.847130985878
 H         6.483570689051      1.660731255200      1.197225486344
 H         3.764224010858      1.060555343263     -2.061102924529
 H         1.490793110048     -7.183025430549      1.377607417388
 H         3.485137292361     -5.609392649055     -2.075600772042
 H        -4.789066237440      2.214694099224      4.350485995788
 H        -2.417196257532      0.536160166880      7.499241864451
 H         5.986300754104      1.778354833217     -1.233692545639
 H         2.734605135769     -7.555524618926     -0.731712949913
 H        -4.467306972643      1.696910190508      6.745977850232
 H        -2.972713481639     -2.874639979245      2.063556604062
 H        -1.044212513608     -4.330021166956      5.598473850358
 H        -5.163189814683     -3.617287927312      2.953942814595
 H        -3.225645510604     -5.072828382161      6.487447692577
 H        -5.284505688181     -4.715026605621      5.167109384424
