# Supplementary material for: Stereoselective, Ruthenium-Photocatalyzed Synthesis of 1,2-Diaminotruxinic Bis-amino Acids from 4-Arylidene-5(4H)-oxazolones
Source: J Org Chem. 2022 Feb 10;87(5):3529–45. doi: 10.1021/acs.joc.1c03092 (PMC8902759; doi:10.1021/acs.joc.1c03092)
Supplement: Supplementary file 2 — jo1c03092_si_002.zip [file jo1c03092_si_002.zip › geometries/solvent_without/Aint1_b3lyp-d3_ccpvtz.xyz]

60
XYZ
 O         0.171883883446      0.956150057453      0.300138088436
 C         0.170543193934      0.659291023368      1.462968256580
 C         2.654471853788      0.188046808520      2.098301875846
 O        -1.024791230714      0.621269385510      2.237820653634
 C         1.202541779338      0.294362670671      2.414886658078
 C         3.532889572830      0.436857913091      3.363452559362
 N         0.663270416705      0.073185747323      3.615921031753
 C        -0.643179877646      0.278468526481      3.488534092215
 C         3.109595468302      1.670483063878      4.081382762313
 C         2.978913024637     -1.160577213993      1.473189587462
 C         5.009614865122      0.462782137705      2.997512049763
 C        -1.619374103500      0.190142388659      4.539392927744
 N         2.822794904909      2.841793643884      3.505386010770
 C         2.892135492594      1.750595064255      5.513012936475
 C         3.676633307678     -1.233437349409      0.271015396784
 C         2.616257119127     -2.343014475517      2.119156766212
 C         5.551873845857      1.526320023286      2.275276429834
 C         5.831235813288     -0.607526712687      3.341999498816
 C        -2.983528686655      0.385946480008      4.273226930698
 C        -1.198634501719     -0.083917628752      5.852242716117
 C         2.448804668169      3.659511940901      4.483071023223
 O         2.986298541250      0.967659352704      6.418545744193
 O         2.466142115828      3.092536024893      5.710986477037
 C         4.016159755688     -2.465946377849     -0.274245741833
 C         2.954200464812     -3.575179010605      1.575607737932
 C         6.889449713689      1.514565236627      1.902033809362
 C         7.170007067809     -0.620890199025      2.968377879985
 C        -3.906575947773      0.303197261769      5.302182443206
 C        -2.130937055278     -0.161618350290      6.871214916923
 C         2.038790652357      5.030446252935      4.341509677412
 C         3.657223361768     -3.639853854962      0.377012444993
 C         7.702712395138      0.439945266127      2.246433063006
 C        -3.485200115808      0.029662910529      6.601201097119
 C         1.981351068630      5.610722747547      3.063447356891
 C         1.689830350155      5.795442767361      5.465549389662
 C         1.584045881296      6.927906319708      2.920225508453
 C         1.294789073144      7.113543889502      5.309380664807
 C         1.240347911755      7.683602143322      4.040066473378
 H         2.878465498816      0.965178797408      1.366759932353
 H         3.367800234773     -0.388126086696      4.055389268447
 H         3.962258441778     -0.321001316118     -0.235217069786
 H         2.066630088503     -2.296931394599      3.050588928547
 H         4.925057234665      2.367180861339      2.010702235479
 H         5.417213097497     -1.439682035385      3.895936642405
 H        -3.301419004637      0.599976163550      3.263238036365
 H        -0.145269442910     -0.221991857293      6.050334353867
 H         4.561804903350     -2.507691190660     -1.207417914363
 H         2.667132029420     -4.484797906120      2.086215761537
 H         7.297808967095      2.346097313256      1.343009760321
 H         7.794480472644     -1.461530144272      3.239896231798
 H        -4.957157838849      0.452859041395      5.093970027530
 H        -1.804154588999     -0.368636579301      7.881016239196
 H         3.920169806275     -4.599385978487     -0.047628463167
 H         8.744558620509      0.431063763992      1.955347191592
 H        -4.209581262841     -0.032308239909      7.402094397216
 H         2.245639274053      5.012613255876      2.203644923068
 H         1.733774103584      5.346628433971      6.447048406695
 H         1.538707666451      7.370310194355      1.934496275048
 H         1.027703129576      7.699858017609      6.177921298824
 H         0.930023523804      8.713069939325      3.922744562582
