# Supplementary material for: Stereoselective, Ruthenium-Photocatalyzed Synthesis of 1,2-Diaminotruxinic Bis-amino Acids from 4-Arylidene-5(4H)-oxazolones
Source: J Org Chem. 2022 Feb 10;87(5):3529–45. doi: 10.1021/acs.joc.1c03092 (PMC8902759; doi:10.1021/acs.joc.1c03092)
Supplement: Supplementary file 2 — jo1c03092_si_002.zip [file jo1c03092_si_002.zip › geometries/solvent_without/Aint1_m062x-d3_ccpvtz.xyz]

60
XYZ
 O         0.146297112971      0.701966460374      0.257706550084
 C         0.158173994762      0.509040413087      1.438051830174
 C         2.659934533652      0.175826298221      2.080441397931
 O        -1.014231716713      0.497518055444      2.217364464015
 C         1.210543898580      0.263484956348      2.404052579271
 C         3.528454482539      0.416836884057      3.343639249910
 N         0.686461305114      0.128009119002      3.624460931959
 C        -0.619099715400      0.277336223630      3.480581653431
 C         3.090938766563      1.640891162764      4.064430141248
 C         2.997099974601     -1.168485244022      1.461486159263
 C         4.998522348902      0.457086961556      2.969050191248
 C        -1.595135589558      0.245025481937      4.541549430196
 N         2.824056509311      2.823865784834      3.501125557120
 C         2.805997577634      1.693749210715      5.484657487128
 C         3.740254343015     -1.245998462731      0.290934867670
 C         2.608599705167     -2.342698326130      2.100367011458
 C         5.523634874956      1.542425607367      2.272881679015
 C         5.824266303532     -0.619598411338      3.268445835031
 C        -2.956750289897      0.380082807345      4.260812021958
 C        -1.159496552630      0.090545058648      5.861873302906
 C         2.408116863629      3.605437369166      4.481152044740
 O         2.858933049378      0.891506924480      6.371571688721
 O         2.371571540721      3.013570981569      5.686198567225
 C         4.097229633936     -2.480991121998     -0.232218970784
 C         2.963877709930     -3.576680993862      1.578421876726
 C         6.853893670695      1.547206026585      1.882257845305
 C         7.155782836261     -0.615677201809      2.876910287144
 C        -3.874405363747      0.356857167273      5.295761218476
 C        -2.085901257953      0.071025648034      6.887170114645
 C         2.002602085596      4.985905380915      4.366356290511
 C         3.711038464082     -3.647812102204      0.410254984978
 C         7.673155139724      0.467340877921      2.182307596505
 C        -3.441895039973      0.202890062083      6.607197375307
 C         2.017252641684      5.605294175025      3.113553434195
 C         1.595501460289      5.699682661697      5.496050613890
 C         1.629123676790      6.926495834456      2.998339136408
 C         1.209394811773      7.022018637369      5.369467320707
 C         1.225349540035      7.636732638267      4.124008623205
 H         2.879649737745      0.958403530708      1.349605304151
 H         3.367665558136     -0.416311302276      4.030530889293
 H         4.047835626730     -0.334914834466     -0.206839079634
 H         2.025689142993     -2.288013096023      3.012973142099
 H         4.887715441703      2.388282662455      2.042643574108
 H         5.418160900557     -1.469768228810      3.802396904775
 H        -3.279789895182      0.501322432246      3.236372410837
 H        -0.100422021459     -0.005646948830      6.061782279413
 H         4.678208335724     -2.530470069016     -1.143068699847
 H         2.655095840913     -4.482466781486      2.082466645241
 H         7.251795979902      2.396910243251      1.343988678100
 H         7.787038771586     -1.461478776816      3.113028223557
 H        -4.928917340262      0.459765375105      5.080781886946
 H        -1.752015975786     -0.044395757029      7.908915587186
 H         3.987828435730     -4.609893809726      0.001313668672
 H         8.710497630018      0.471554833046      1.876579868421
 H        -4.162746435291      0.186375374347      7.413332837083
 H         2.330762352286      5.035053538470      2.250331076504
 H         1.586372457382      5.210197335846      6.459582669010
 H         1.638716829775      7.407335958785      2.030089595104
 H         0.894584028023      7.575448478195      6.243142249989
 H         0.921362267331      8.670225764116      4.028886120263
