# Supplementary material for: Stereoselective, Ruthenium-Photocatalyzed Synthesis of 1,2-Diaminotruxinic Bis-amino Acids from 4-Arylidene-5(4H)-oxazolones
Source: J Org Chem. 2022 Feb 10;87(5):3529–45. doi: 10.1021/acs.joc.1c03092 (PMC8902759; doi:10.1021/acs.joc.1c03092)
Supplement: Supplementary file 2 — jo1c03092_si_002.zip [file jo1c03092_si_002.zip › geometries/solvent_without/Aint1_pbe1pbe-d3_ccpvtz.xyz]

60
XYZ
 O         0.173137292666      0.941013110206      0.306115448435
 C         0.173056241046      0.652109095979      1.468267893611
 C         2.655546984835      0.190807938884      2.098458817736
 O        -1.006075356789      0.616680671798      2.237299797814
 C         1.209687729922      0.297133201634      2.415842999317
 C         3.524808186069      0.435777022354      3.356292161689
 N         0.676343662850      0.084082953713      3.617516000429
 C        -0.625061998888      0.285458021289      3.482672957027
 C         3.102219740629      1.665301164092      4.070402529098
 C         2.975939822744     -1.154809289740      1.481925136131
 C         4.994510183709      0.466964835265      2.991844291046
 C        -1.601752103396      0.199781960734      4.530244794020
 N         2.808064607575      2.831277832605      3.494571709094
 C         2.900818455315      1.753417710279      5.501843713790
 C         3.681139279073     -1.236014605489      0.288333660852
 C         2.600729848465     -2.328877075235      2.128974425259
 C         5.529720948325      1.536207252756      2.279155640078
 C         5.818139620553     -0.600329833832      3.327934260677
 C        -2.961572131383      0.389786052813      4.261260504330
 C        -1.179579949448     -0.067324354588      5.839112557641
 C         2.447688393694      3.641473862317      4.476919510960
 O         3.007425819135      0.973430559497      6.405132834745
 O         2.480538124536      3.080087128338      5.698190321607
 C         4.016018008063     -2.470513993940     -0.247597415854
 C         2.933967599818     -3.562801042753      1.594306300004
 C         6.864251820977      1.533020590851      1.906151368435
 C         7.153792765717     -0.604860235949      2.954234214303
 C        -3.882940714194      0.307729434163      5.288206902013
 C        -2.109804557369     -0.144428641616      6.856357744343
 C         2.036805489381      5.010462705660      4.342009980507
 C         3.644669465455     -3.636525234473      0.404374747924
 C         7.680073182158      0.461495407832      2.241546254760
 C        -3.461437806912      0.040847356599      6.585161526588
 C         1.967610160707      5.586389114420      3.067650911796
 C         1.702164891422      5.771486515654      5.467461811234
 C         1.571605087470      6.901545592829      2.928266856183
 C         1.308031383124      7.087568710806      5.315579572522
 C         1.241707931648      7.655681800464      4.049432797103
 H         2.881205113131      0.966955913566      1.362594020622
 H         3.361205933154     -0.391310269347      4.050382606989
 H         3.976305173612     -0.324946423662     -0.219146107717
 H         2.042387735134     -2.273946992126      3.057425686546
 H         4.896972002668      2.378125160799      2.022402202527
 H         5.405659723530     -1.438445063821      3.877923047161
 H        -3.278949400723      0.599183114116      3.247996255179
 H        -0.122998597551     -0.201754597884      6.034516566234
 H         4.569704880143     -2.520096389887     -1.177498163614
 H         2.635964342705     -4.469803208212      2.106704731057
 H         7.269726986046      2.371928718029      1.352977137092
 H         7.783215607296     -1.445759745885      3.219790844564
 H        -4.935579486418      0.453136868857      5.079023884848
 H        -1.782282711788     -0.347255361279      7.868498498379
 H         3.904939254391     -4.600954161293     -0.014913078840
 H         8.723452833234      0.459394583726      1.949831636404
 H        -4.187082591612     -0.021011674377      7.387173283488
 H         2.223428949353      4.983338271117      2.206099717058
 H         1.756427827570      5.320423890591      6.449621753455
 H         1.516625717200      7.344760152726      1.941631124558
 H         1.050459367853      7.675473259802      6.187912073105
 H         0.931454230873      8.687259586394      3.935104963846
