# Supplementary material for: Stereoselective, Ruthenium-Photocatalyzed Synthesis of 1,2-Diaminotruxinic Bis-amino Acids from 4-Arylidene-5(4H)-oxazolones
Source: J Org Chem. 2022 Feb 10;87(5):3529–45. doi: 10.1021/acs.joc.1c03092 (PMC8902759; doi:10.1021/acs.joc.1c03092)
Supplement: Supplementary file 2 — jo1c03092_si_002.zip [file jo1c03092_si_002.zip › geometries/solvent_without/Aint1_wb97xd_ccpvtz.xyz]

60
XYZ
 O         0.197359399344      0.874465386040      0.290255218768
 C         0.194362912072      0.626016175080      1.460637219451
 C         2.678026375646      0.192047912031      2.106660427657
 O        -0.985145434481      0.609955913781      2.225469942878
 C         1.229202096713      0.308670288217      2.422292799234
 C         3.557036197207      0.426326569461      3.362114016819
 N         0.689478762179      0.133685680618      3.629784176586
 C        -0.608714989883      0.323287560334      3.480545919481
 C         3.149080042887      1.657189540804      4.089351366463
 C         2.990245259562     -1.156867209757      1.483313624504
 C         5.026988651119      0.445950622246      2.982065150448
 C        -1.601573233776      0.261633783321      4.525017760067
 N         2.812636992519      2.816665878941      3.518711046139
 C         3.004368695263      1.754060240699      5.526403523238
 C         3.703952197907     -1.238226011230      0.296205109577
 C         2.603422588630     -2.329813491948      2.122814129617
 C         5.563878935184      1.516024163094      2.274109282765
 C         5.840485141702     -0.635787097192      3.290381615600
 C        -2.958463912219      0.402623928683      4.227021837300
 C        -1.193909553456      0.066581991109      5.847780428663
 C         2.476720575171      3.623262617600      4.507856624766
 O         3.161527397339      0.985427903489      6.430499291826
 O         2.569231912250      3.073771385115      5.728402428601
 C         4.034318495774     -2.472268962511     -0.241937769497
 C         2.931480509793     -3.563365928825      1.586088008387
 C         6.890927410582      1.499858802415      1.878283284384
 C         7.168597550312     -0.654070960496      2.893227309722
 C        -3.894506290428      0.343798408139      5.242228442135
 C        -2.137788023742      0.013924153424      6.854551384653
 C         2.019300960968      4.986148489166      4.379800729477
 C         3.649851742078     -3.637337271060      0.401964230407
 C         7.696657972820      0.413642285585      2.185711447616
 C        -3.487346247655      0.151000765408      6.554856339183
 C         1.882742109390      5.544887383077      3.106436534003
 C         1.703127308826      5.743574725353      5.509382768462
 C         1.434259145847      6.843713997063      2.970367889782
 C         1.255556432142      7.043358911439      5.362032124381
 C         1.119586969320      7.594632867032      4.095802225759
 H         2.907529577706      0.967591432139      1.373840803549
 H         3.393765245327     -0.402705918560      4.051388837930
 H         4.010692221631     -0.329394591326     -0.204741517914
 H         2.042939962475     -2.278461303031      3.048410304934
 H         4.940263726234      2.367435271056      2.032850142472
 H         5.427132788439     -1.475400124601      3.834039279547
 H        -3.268109631166      0.552951155987      3.202946545650
 H        -0.140407937887     -0.034549445953      6.068257602745
 H         4.593258312415     -2.521164817789     -1.166499311103
 H         2.624144974539     -4.468459166000      2.092319183244
 H         7.297605206393      2.338694287723      1.329591704880
 H         7.789005990081     -1.505575694739      3.137503535866
 H        -4.944915944898      0.448826664230      5.009168292972
 H        -1.821682312293     -0.130693606097      7.878082201744
 H         3.907337665123     -4.600031787953     -0.018282240721
 H         8.732715054057      0.401391841536      1.875541180878
 H        -4.222988252940      0.109556728860      7.346502405747
 H         2.126417277577      4.945199386604      2.241200928611
 H         1.809824263066      5.309269390940      6.492873962859
 H         1.325866481689      7.272288231528      1.983850764619
 H         1.010421842028      7.629180402021      6.236920374611
 H         0.766451434001      8.610829195844      3.985255347768
