# Supplementary material for: Stereoselective, Ruthenium-Photocatalyzed Synthesis of 1,2-Diaminotruxinic Bis-amino Acids from 4-Arylidene-5(4H)-oxazolones
Source: J Org Chem. 2022 Feb 10;87(5):3529–45. doi: 10.1021/acs.joc.1c03092 (PMC8902759; doi:10.1021/acs.joc.1c03092)
Supplement: Supplementary file 2 — jo1c03092_si_002.zip [file jo1c03092_si_002.zip › geometries/solvent_without/Aint2_b3lyp-d3_ccpvtz.xyz]

60
XYZ
 O        -0.050376457363     -0.023826439641      0.026933259956
 C        -0.041558552991      0.002216635423      1.230488838334
 C         2.482748157777     -0.021486234571      1.998330588443
 O        -1.238279194576      0.029741610550      1.986156626988
 C         1.007346540088      0.008544625934      2.239031567290
 C         2.871214805220     -1.121012885397      0.956542194364
 N         0.461575823935      0.040261792415      3.457758290917
 C        -0.854638712940      0.051944720000      3.285102498574
 C         2.350074709144     -2.464001216946      1.357088114898
 C         3.008849543995      1.346710570291      1.587597115172
 C         4.373968174046     -1.155026665908      0.715684129814
 C        -1.853146547738      0.073741853228      4.318600231706
 N         1.702311737547     -3.280519588165      0.521703654908
 C         2.449459959948     -3.082219542100      2.670603933735
 C         3.944105384636      1.993723461054      2.392086255963
 C         2.590964927381      1.964923547024      0.407832437780
 C         5.270541480375     -1.458533157828      1.741694330895
 C         4.874483874994     -0.857813651838     -0.549890603560
 C        -3.220129043691      0.084237709203      3.999175667439
 C        -1.455186128571      0.080987127414      5.666058014969
 C         1.386659131996     -4.365514395650      1.218494826785
 O         2.928228197288     -2.747439159989      3.723222025116
 O         1.795184188487     -4.327163670946      2.509451980409
 C         4.459007515684      3.231978476560      2.026817910969
 C         3.104433278193      3.202593211739      0.042919656569
 C         6.638518988078     -1.458973686166      1.502375847234
 C         6.243545908219     -0.857181611609     -0.789661687129
 C        -4.165985576088      0.102455221285      5.010397729137
 C        -2.409744023932      0.099131771972      6.666855740427
 C         0.671076442963     -5.514560581993      0.735539746055
 C         4.040465555506      3.840347498368      0.850016044752
 C         7.130251786993     -1.157759808831      0.236768826456
 C        -3.765951025152      0.110204182386      6.344366117576
 C         0.233795613953     -5.547468880604     -0.599289888349
 C         0.400499150991     -6.602167897723      1.580928173856
 C        -0.457950317135     -6.648279794843     -1.071316451199
 C        -0.292915148105     -7.698425037700      1.096218347082
 C        -0.723494231100     -7.726066103238     -0.227940623835
 H         2.932639743036     -0.286959601075      2.952864598926
 H         2.380613293472     -0.882304967901      0.015084013694
 H         4.278541659610      1.520113835366      3.305750303839
 H         1.861600909335      1.479660290416     -0.225685736809
 H         4.899310882982     -1.697080254893      2.728651331832
 H         4.187824585329     -0.615769005143     -1.350421356962
 H        -3.522779207261      0.077564655693      2.962293847393
 H        -0.400745670958      0.069256847097      5.900267725786
 H         5.188977890217      3.717756274714      2.660628981884
 H         2.772018551924      3.669601842205     -0.874721689763
 H         7.321798742455     -1.695316620467      2.307318590783
 H         6.615273452989     -0.618432124867     -1.777270368460
 H        -5.218129869810      0.110535446125      4.760651783086
 H        -2.100245287296      0.103610170580      7.703029289876
 H         4.440135597925      4.803779489142      0.563054594951
 H         8.196325803010     -1.157326041583      0.053002260716
 H        -4.508274347699      0.124160672266      7.130933353804
 H         0.444493328887     -4.703590325749     -1.239845851757
 H         0.737134936299     -6.573295751098      2.606895240232
 H        -0.794099457540     -6.670132687864     -2.098930879573
 H        -0.499544944203     -8.534469640593      1.750266876280
 H        -1.265036869338     -8.584336442450     -0.602146892622
