# Supplementary material for: Stereoselective, Ruthenium-Photocatalyzed Synthesis of 1,2-Diaminotruxinic Bis-amino Acids from 4-Arylidene-5(4H)-oxazolones
Source: J Org Chem. 2022 Feb 10;87(5):3529–45. doi: 10.1021/acs.joc.1c03092 (PMC8902759; doi:10.1021/acs.joc.1c03092)
Supplement: Supplementary file 2 — jo1c03092_si_002.zip [file jo1c03092_si_002.zip › geometries/solvent_without/Aint2_b3lyp-d3_tzvp.xyz]

60
XYZ
 O         0.017419403625      0.057550212470     -0.025668309592
 C         0.010321120807      0.036245359825      1.178340735966
 C         2.525310429734      0.015522885584      1.976013334606
 O        -1.197778198026      0.002621412971      1.921133547706
 C         1.046941239689      0.025918117401      2.201475830229
 C         2.925185710829     -1.094644689396      0.947922670370
 N         0.486373185792     -0.010928014616      3.414144867823
 C        -0.828751105688     -0.023466851474      3.226221787715
 C         2.392717247364     -2.427417443472      1.368294027553
 C         3.048482569020      1.384176613075      1.561736793447
 C         4.428925743948     -1.130344835137      0.711195317457
 C        -1.839560197011     -0.069013693113      4.247897736473
 N         1.684388742377     -3.225036071543      0.563163167317
 C         2.516049800923     -3.038330412550      2.684754663603
 C         3.957041387338      2.048690868858      2.384783086366
 C         2.658039069615      1.985574663971      0.362682805431
 C         5.327521874007     -1.397556510108      1.747042640684
 C         4.928535368165     -0.868815194373     -0.564130557323
 C        -3.203999025410     -0.076066367835      3.911623183949
 C        -1.456448313302     -0.110633724216      5.600434998206
 C         1.354549022931     -4.294252374141      1.279407989492
 O         3.040054455844     -2.710339331888      3.718187415616
 O         1.811200044561     -4.262697630216      2.556353844027
 C         4.471591667615      3.288466996347      2.019544069660
 C         3.171417550015      3.224723851828     -0.002207355113
 C         6.696721384417     -1.398667163529      1.507283086316
 C         6.298772011547     -0.869100362195     -0.804250803442
 C        -4.162017887066     -0.122232573444      4.912161536408
 C        -2.423633892121     -0.156728581156      6.590056835610
 C         0.582499905672     -5.421155527279      0.830341442017
 C         4.079723604495      3.880611235269      0.823915946263
 C         7.187578143928     -1.134434323635      0.231772009475
 C        -3.777084316253     -0.162303707960      6.251338900560
 C         0.096956736125     -5.446914835349     -0.489297974706
 C         0.304496871081     -6.494193840160      1.694127722022
 C        -0.648961408037     -6.527398026540     -0.928713795107
 C        -0.443276566825     -7.569797699803      1.241447094171
 C        -0.921353874162     -7.590998136959     -0.067815361257
 H         2.968053415224     -0.241508199593      2.937714308052
 H         2.436644033604     -0.867732242799      0.000931250792
 H         4.270645801522      1.587922561985      3.313941414500
 H         1.950252723257      1.486518581248     -0.286391097056
 H         4.957566026723     -1.607246439440      2.742270098463
 H         4.240051167846     -0.654585950297     -1.372886154857
 H        -3.495295630845     -0.045413778719      2.870436485574
 H        -0.403535531974     -0.109268583703      5.848128235617
 H         5.180540974337      3.788442218436      2.668317382408
 H         2.859965176354      3.679186849231     -0.934990952290
 H         7.381972575572     -1.607300810778      2.320011403325
 H         6.669993193916     -0.658731009917     -1.799956922380
 H        -5.212481292746     -0.127116128009      4.649764076860
 H        -2.125709924314     -0.189517474523      7.630506680980
 H         4.479247045304      4.845595464712      0.536790348449
 H         8.254999129596     -1.134712900837      0.047741986254
 H        -4.529346034651     -0.198409292672      7.029572377891
 H         0.312931892585     -4.613842676513     -1.144526622858
 H         0.678177620587     -6.470654755717      2.708855122795
 H        -1.022159337214     -6.544125187688     -1.944987953469
 H        -0.655373889034     -8.395190340869      1.909347804163
 H        -1.505299001797     -8.433614135970     -0.416892715584
