# Supplementary material for: Stereoselective, Ruthenium-Photocatalyzed Synthesis of 1,2-Diaminotruxinic Bis-amino Acids from 4-Arylidene-5(4H)-oxazolones
Source: J Org Chem. 2022 Feb 10;87(5):3529–45. doi: 10.1021/acs.joc.1c03092 (PMC8902759; doi:10.1021/acs.joc.1c03092)
Supplement: Supplementary file 2 — jo1c03092_si_002.zip [file jo1c03092_si_002.zip › geometries/solvent_without/Aint2_m062x-d3_ccpvtz.xyz]

60 
XYZ
 O        -0.326254720387     -0.674134738139      0.384573999763
 C        -0.230353480127     -0.367124052512      1.542254820399
 C         2.340673880690     -0.149307097444      2.070158013255
 O        -1.351387138840     -0.162457605415      2.356767585874
 C         0.892834147634     -0.113025262772      2.423889610969
 C         2.688841015113     -1.206734564161      0.988993399696
 N         0.445287153636      0.225995593999      3.635472352707
 C        -0.870685078344      0.186470183900      3.563329755883
 C         2.134165094906     -2.559968019099      1.278434835657
 C         2.808921698796      1.218381350365      1.602325829819
 C         4.197550330661     -1.274273322588      0.821865644636
 C        -1.789130582115      0.481628686711      4.636417525253
 N         1.782453011309     -3.424669059282      0.323575574962
 C         1.945657358007     -3.168461580882      2.581352715628
 C         3.903188658350      1.829850466188      2.199904737614
 C         2.175672576534      1.850342380149      0.534942389134
 C         4.993843071536     -1.798984641138      1.836894605121
 C         4.802178482438     -0.768474138884     -0.321378902208
 C        -3.170662375410      0.419365552605      4.441093850936
 C        -1.271602863824      0.838610042817      5.884936593599
 C         1.380715955919     -4.514637394132      0.947375802411
 O         2.137722156425     -2.797958945064      3.708081005362
 O         1.441055903582     -4.441995908014      2.288904007075
 C         4.362437686013      3.055635606324      1.738136316254
 C         2.631908043292      3.075955403729      0.075125269049
 C         6.373878426270     -1.816961502551      1.706933447510
 C         6.184088184265     -0.783409508579     -0.450959076576
 C        -4.023612648325      0.714656198894      5.490224454304
 C        -2.132175640605      1.131453547740      6.925019058095
 C         0.906856837770     -5.725361918072      0.321450874417
 C         3.727720915502      3.681411524189      0.675832690513
 C         6.972514170439     -1.308075506062      0.561986970800
 C        -3.507906196756      1.070832026375      6.730156269848
 C         0.846975730851     -5.781512491914     -1.074017212052
 C         0.517293236694     -6.827646123294      1.085563138238
 C         0.402448308991     -6.932582885052     -1.694941409721
 C         0.073383186442     -7.975746166443      0.452944802546
 C         0.015853128978     -8.030742645635     -0.934106305633
 H         2.868143615533     -0.402131171418      2.990673226835
 H         2.246740961428     -0.897773293162      0.041057220175
 H         4.404665613682      1.336377312337      3.022956364680
 H         1.325160471336      1.377302414371      0.056495442328
 H         4.531652872909     -2.189231989980      2.736969723444
 H         4.186862999977     -0.349885840466     -1.107877034709
 H        -3.560991833200      0.141801099792      3.472015738367
 H        -0.199134358630      0.878542431858      6.013078111004
 H         5.219017423834      3.519568333495      2.208007214109
 H         2.131747767012      3.558548877868     -0.753691380628
 H         6.982685362859     -2.228084438663      2.500863968328
 H         6.643901794284     -0.381625391222     -1.343641557826
 H        -5.093567901238      0.667738464768      5.342407615260
 H        -1.733117011138      1.408159972222      7.890897469143
 H         4.085115492120      4.636554689264      0.315913406628
 H         8.049217090476     -1.320075190799      0.461298743436
 H        -4.178622029946      1.302082177605      7.546438931376
 H         1.152018797369     -4.915690824172     -1.644547694692
 H         0.566798186614     -6.774118027403      2.164078532938
 H         0.356188950354     -6.977380431439     -2.774102456411
 H        -0.228651391146     -8.830952239810      1.041377430540
 H        -0.330390859383     -8.930740358825     -1.423772567830
