# Supplementary material for: Stereoselective, Ruthenium-Photocatalyzed Synthesis of 1,2-Diaminotruxinic Bis-amino Acids from 4-Arylidene-5(4H)-oxazolones
Source: J Org Chem. 2022 Feb 10;87(5):3529–45. doi: 10.1021/acs.joc.1c03092 (PMC8902759; doi:10.1021/acs.joc.1c03092)
Supplement: Supplementary file 2 — jo1c03092_si_002.zip [file jo1c03092_si_002.zip › geometries/solvent_without/Aint2_pbe1pbe-d3_ccpvtz.xyz]

60
XYZ
 O        -0.078340216552     -0.084295888841      0.059108985925
 C        -0.059445800429     -0.034280006252      1.259377303659
 C         2.466916478801     -0.040042594572      2.003013087051
 O        -1.236340698836      0.011889284390      2.016669462514
 C         0.999106799510     -0.009143104252      2.254208034469
 C         2.848573457918     -1.127753181101      0.964361596127
 N         0.466261345724      0.051525156990      3.473963443106
 C        -0.845081936944      0.062252459678      3.303789987815
 C         2.325990385750     -2.467474981290      1.352412395725
 C         2.982510495396      1.322306142798      1.585353068050
 C         4.346034829805     -1.166359621544      0.735429786789
 C        -1.835633159431      0.112065991517      4.340971611552
 N         1.706525789381     -3.285836719900      0.502732186178
 C         2.400293679248     -3.089420914147      2.663338485988
 C         3.931075067040      1.968573629859      2.368844376999
 C         2.539602166127      1.937138873881      0.416866782976
 C         5.227511879374     -1.492676406306      1.763081282081
 C         4.858631718031     -0.851888555480     -0.517426200789
 C        -3.200326776307      0.124716920312      4.031854617211
 C        -1.424292213574      0.146065592463      5.679126252948
 C         1.390456325045     -4.366933048528      1.195568581575
 O         2.853992204021     -2.753699927770      3.723977002425
 O         1.767460221201     -4.326034570801      2.487272344483
 C         4.435814504863      3.204274626781      1.992671858174
 C         3.042862495923      3.172499745931      0.041487104735
 C         6.594786912443     -1.497995723862      1.537629045866
 C         6.226976576487     -0.855877648044     -0.742905802563
 C        -4.135005208458      0.172012574349      5.048921360778
 C        -2.367304433817      0.192825271904      6.686107230045
 C         0.699828007300     -5.522440516602      0.698323904753
 C         3.992903574023      3.809875607479      0.826981286158
 C         7.099373343827     -1.178947668306      0.284861193328
 C        -3.723083794041      0.206421151285      6.375532797999
 C         0.293534385877     -5.553034447992     -0.641454306191
 C         0.427428639652     -6.611867732923      1.533218653215
 C        -0.372705952405     -6.658181016033     -1.131600839227
 C        -0.240054148011     -7.712883434290      1.030708679349
 C        -0.640988493684     -7.739985618067     -0.299433483182
 H         2.925485649192     -0.301691545993      2.957588458208
 H         2.363852043178     -0.883298967669      0.018188059867
 H         4.283954540889      1.493578142579      3.277115042906
 H         1.795757374054      1.448543049339     -0.201610558213
 H         4.842841947338     -1.746072408454      2.744081171809
 H         4.178559422183     -0.592131299011     -1.320624758035
 H        -3.511320026469      0.097301043628      2.995662291343
 H        -0.364899144724      0.132236261583      5.900087168221
 H         5.179388282485      3.692183325422      2.611585666346
 H         2.689977461325      3.639740525714     -0.870273387315
 H         7.269678006922     -1.753393150720      2.345987303663
 H         6.610799429262     -0.602510367356     -1.723974740296
 H        -5.190937554006      0.182088180027      4.808420538057
 H        -2.048119089829      0.218071612580      7.720722807641
 H         4.386069693258      4.775003618685      0.530810416327
 H         8.168772421076     -1.182311741946      0.111242944638
 H        -4.459338173579      0.243252282912      7.169339930963
 H         0.509504997749     -4.700347663703     -1.272018160181
 H         0.743379074351     -6.581254795172      2.567820522855
 H        -0.687381384865     -6.680394926544     -2.167666444043
 H        -0.450023689989     -8.555590304863      1.677773780883
 H        -1.164060088665     -8.605060510678     -0.688789726107
