# Supplementary material for: Stereoselective, Ruthenium-Photocatalyzed Synthesis of 1,2-Diaminotruxinic Bis-amino Acids from 4-Arylidene-5(4H)-oxazolones
Source: J Org Chem. 2022 Feb 10;87(5):3529–45. doi: 10.1021/acs.joc.1c03092 (PMC8902759; doi:10.1021/acs.joc.1c03092)
Supplement: Supplementary file 2 — jo1c03092_si_002.zip [file jo1c03092_si_002.zip › geometries/solvent_without/Aint2_pbe1pbe-d3_tzvp.xyz]

60
XYZ
 O         0.834813599732     -0.033510883406      0.046060317071
 C         0.186439059292      0.113704379032      1.046770113516
 C         1.855198868449     -0.005649003172      3.079202078100
 O        -1.204677251423      0.287828700959      1.011857920467
 C         0.508693498626      0.158021605407      2.464112529967
 C         2.582756127755     -1.250403951396      2.502610873540
 N        -0.604971767068      0.342636699960      3.172567426290
 C        -1.593446828924      0.415289885755      2.296162980783
 C         1.733873323015     -2.468197490437      2.623390621663
 C         2.696791286063      1.246310245008      2.935582018486
 C         3.942754977936     -1.445158391221      3.141961540325
 C        -2.984435143192      0.601876618762      2.597184463950
 N         1.496397111376     -3.301445090018      1.610695451686
 C         1.021639250367     -2.920500712314      3.807798920495
 C         3.121078812695      1.921602143856      4.075090170608
 C         3.077023361128      1.727189225841      1.684073459317
 C         4.076646336629     -1.679333354423      4.509201434760
 C         5.087402307789     -1.366840220361      2.355735688733
 C        -3.939029744060      0.667556969585      1.574464800593
 C        -3.386632134988      0.715659572406      3.934919630898
 C         0.688110549283     -4.236590129084      2.082511271361
 O         0.923332930702     -2.509247068167      4.932380574750
 O         0.359227991154     -4.080345626715      3.380285902755
 C         3.915242729263      3.054871603880      3.971383076627
 C         3.869738101304      2.860281644714      1.580456243465
 C         5.334207337441     -1.827870784996      5.074430375260
 C         6.345895158278     -1.514414769403      2.921594950434
 C        -5.273637340981      0.845878984863      1.890486884903
 C        -4.722901438281      0.893092584396      4.237228481613
 C         0.153232114293     -5.347629374994      1.347808801075
 C         4.291719579920      3.527770721609      2.722724860653
 C         6.472695269712     -1.745830846056      4.283524842317
 C        -5.669139405611      0.959212493741      3.218744764647
 C         0.483122575306     -5.496160231256     -0.006202121721
 C        -0.692778618124     -6.277573137396      1.965052589900
 C        -0.027467203404     -6.560105785231     -0.724403021455
 C        -1.196950210252     -7.338525845779      1.234960657130
 C        -0.866969980856     -7.483353606782     -0.108049664108
 H         1.675523046033     -0.177826853940      4.142318442620
 H         2.726572628405     -1.095479166450      1.431420168146
 H         2.833445855853      1.549657340887      5.052947228941
 H         2.750411917951      1.214541193346      0.785873712982
 H         3.193502261133     -1.747744122965      5.134998480541
 H         4.990939751301     -1.179195568359      1.291422223994
 H        -3.621788631098      0.577650637449      0.542636507051
 H        -2.636087744129      0.658421419049      4.714065051278
 H         4.242246209300      3.566972010363      4.869685304332
 H         4.158591073307      3.224171881088      0.600443110397
 H         5.424590050557     -2.009821778914      6.139795321133
 H         7.228869677851     -1.445306728507      2.295732024416
 H        -6.011577788961      0.897032176460      1.098116471546
 H        -5.033065642339      0.979963049953      5.272264714218
 H         4.912620296102      4.412872385766      2.639128144306
 H         7.455027227612     -1.861052444455      4.728114179444
 H        -6.716669806347      1.098661324036      3.461376939126
 H         1.135317699704     -4.765621288630     -0.469468317865
 H        -0.944898606839     -6.156377791955      3.011542891096
 H         0.227482267206     -6.673513859452     -1.771870156758
 H        -1.851289567990     -8.057951169666      1.713803982992
 H        -1.264984018736     -8.316675646602     -0.676200724885
