# Supplementary material for: Stereoselective, Ruthenium-Photocatalyzed Synthesis of 1,2-Diaminotruxinic Bis-amino Acids from 4-Arylidene-5(4H)-oxazolones
Source: J Org Chem. 2022 Feb 10;87(5):3529–45. doi: 10.1021/acs.joc.1c03092 (PMC8902759; doi:10.1021/acs.joc.1c03092)
Supplement: Supplementary file 2 — jo1c03092_si_002.zip [file jo1c03092_si_002.zip › geometries/solvent_without/Aint2_wb97xd_ccpvtz.xyz]

60
XYZ
 O         0.129388168728      0.445724121262     -0.098915710186
 C         0.087167729962      0.268638687257      1.087652640702
 C         2.574838830312      0.065525160000      1.951318973043
 O        -1.125605504061      0.210600109088      1.784662749328
 C         1.091801090201      0.078641375946      2.117794919642
 C         3.031492740439     -0.730339892780      0.698267548490
 N         0.495329103731     -0.063474424782      3.302446113389
 C        -0.800902212187      0.019172310055      3.073929530624
 C         2.467141571507     -2.111234301146      0.654360067948
 C         3.137774215216      1.476448610828      1.919098112428
 C         4.547950338190     -0.752106726931      0.605967246259
 C        -1.844552315689     -0.073318083917      4.065394852446
 N         2.011942445668     -2.671589399413     -0.467321895632
 C         2.346241963157     -3.053289670166      1.751856524113
 C         4.098820854076      1.855921381138      2.846165295471
 C         2.735140200959      2.390994826964      0.950968919926
 C         5.317930261104     -1.421299351865      1.552061632201
 C         5.185710607730     -0.063438452250     -0.416803968353
 C        -3.189919440737      0.044735770204      3.710348780951
 C        -1.491815835731     -0.277321295636      5.402143467214
 C         1.615238068329     -3.885300646183     -0.137480287777
 O         2.623630453486     -3.017072289100      2.919259786675
 O         1.775080066963     -4.187050970922      1.161628688338
 C         4.655008860251      3.124910435206      2.806937894754
 C         3.288053620163      3.660281236925      0.913100834713
 C         6.700529940433     -1.397556859689      1.474029679837
 C         6.569391379274     -0.036487560609     -0.493736377609
 C        -4.166880217928     -0.039420975633      4.685048462672
 C        -2.475358381719     -0.359541461224      6.367221559702
 C         1.052093792356     -4.866173749882     -1.032756956266
 C         4.250005851983      4.031023768876      1.840771090032
 C         7.330539645075     -0.704727198227      0.451068618757
 C        -3.813017019142     -0.239696443886      6.012075001447
 C         0.887360134885     -4.536360582192     -2.380726814428
 C         0.679862580478     -6.131812101558     -0.574923974561
 C         0.358650343144     -5.464325175675     -3.255277529280
 C         0.151073229901     -7.053498891688     -1.459485976021
 C        -0.008998878569     -6.723541928482     -2.798080104558
 H         2.963270664751     -0.434606686295      2.837625661146
 H         2.644767957690     -0.229046104767     -0.188130215932
 H         4.424643902649      1.146311484589      3.595335542870
 H         1.988991136567      2.110411042859      0.218396905618
 H         4.836768661847     -1.960671159397      2.358095312400
 H         4.593526783246      0.468267848945     -1.149995390588
 H        -3.458444397384      0.200898511918      2.675462745903
 H        -0.446716506801     -0.370011949593      5.660245297326
 H         5.407743646660      3.402735773164      3.532149068694
 H         2.964794108040      4.363183780780      0.157257091543
 H         7.288056378902     -1.923956839315      2.214019055823
 H         7.051117130345      0.510415753395     -1.292838960385
 H        -5.208090196659      0.054304514449      4.409609736265
 H        -2.201090499657     -0.515445863478      7.401168376415
 H         4.681685925440      5.022100917674      1.808415549411
 H         8.410307636261     -0.686073741141      0.392917542174
 H        -4.580963078781     -0.304628475707      6.770676388683
 H         1.177068102711     -3.551840761076     -2.718707313011
 H         0.807493846540     -6.382268529245      0.468370456299
 H         0.233508773319     -5.208622153055     -4.298124853558
 H        -0.134774778738     -8.033875965611     -1.104632512622
 H        -0.422911939558     -7.448089656386     -3.485931814020
