# Supplementary material for: Stereoselective, Ruthenium-Photocatalyzed Synthesis of 1,2-Diaminotruxinic Bis-amino Acids from 4-Arylidene-5(4H)-oxazolones
Source: J Org Chem. 2022 Feb 10;87(5):3529–45. doi: 10.1021/acs.joc.1c03092 (PMC8902759; doi:10.1021/acs.joc.1c03092)
Supplement: Supplementary file 2 — jo1c03092_si_002.zip [file jo1c03092_si_002.zip › geometries/solvent_without/Bint1new_b3lyp-d3_ccpvtz.xyz]

60
XYZ
 H        -0.114901041242     -0.899343182137      0.701473376960
 H         0.167262276501      0.615653920739      2.635807191461
 H         1.838702720819     -2.108903157852     -0.218392550373
 H         2.400528854038      0.919637367706      3.651971380074
 H         4.075473196764     -1.800439654083      0.804398993478
 H        10.427756032175      0.449567970280     -1.776634453196
 H        11.338937854110      1.680475373707      0.177372196665
 H         8.377043154965     -0.915676149096     -1.516559205643
 H        10.209229319071      1.551530133497      2.352202768631
 H         7.237620355081     -1.053989362847      0.648149240102
 H         8.547568281578      0.762064594426      3.752225257910
 C         0.862723271919     -0.763158149971      1.144097778133
 C         1.020239934671      0.087855033744      2.231750328135
 C         1.962080794416     -1.443406113464      0.624988834173
 C         2.272583905562      0.262361417640      2.804741712598
 C         3.214709269939     -1.273361967532      1.189817188539
 C         9.929902626395      0.394068188285     -0.818169886144
 C         3.376338410250     -0.416705138219      2.283754600606
 C        10.441218719124      1.085487568026      0.281711787823
 C         8.772967182340     -0.371989784724     -0.668818392289
 O         4.771526066973      0.485871900108      4.037881214203
 O         6.490687664964      1.012160581593      5.414753771122
 C         4.699827901466     -0.267810975043      2.881020758371
 C         9.806734736619      1.013046885909      1.503621234394
 C         8.126183969898     -0.454144376054      0.547716859272
 C         6.091604466579      0.429100229905      4.460944797594
 N         5.788970759521     -0.778086940576      2.464784195443
 C         8.624157005779      0.241205125198      1.682412194009
 C         6.814253031753     -0.470503100378      3.446423361483
 C         8.042520797444      0.218811691493      2.964085033818
 O         8.298445084685     -3.088224844037      2.389760538442
 C         7.393931623356     -2.931330461572      3.142234139856
 C         8.363223416765     -1.766222048980      5.090019395908
 O         6.296383894027     -3.778526848054      3.191964538005
 C         7.152109211135     -1.874486619795      4.230981577334
 N         5.917931116579     -2.305614981758      4.863699868012
 C         5.489429995934     -3.312092806294      4.213125785419
 C         8.473210482311     -1.562574009442      6.478502024825
 C         4.222732585344     -4.010027175532      4.410400414970
 C         9.779816389226     -1.520463116404      7.041713955840
 C         7.378309201729     -1.388215916931      7.367217327903
 C         3.909118930709     -5.152329825997      3.670388387154
 C         3.304375779894     -3.506577593087      5.337673014705
 C         9.975660438976     -1.321515545907      8.391876923657
 C         7.590696073589     -1.189552095768      8.716460574175
 C         2.688923688624     -5.786157508333      3.861529461709
 C         2.088778873161     -4.143465534349      5.521322414811
 C         8.882284926126     -1.154954863922      9.243956033860
 C         1.778707211168     -5.284349367300      4.784413522260
 H         9.280894784118     -1.844202586485      4.521545961684
 H        10.632440565196     -1.648429121483      6.386952284812
 H         6.375786152426     -1.406741693038      6.974717912209
 H         4.618923164562     -5.535625643736      2.952448053019
 H         3.556104515044     -2.615908629772      5.894998466739
 H        10.981345348155     -1.294096486879      8.790177387963
 H         6.740339271879     -1.053496299416      9.371745331522
 H         2.448689560885     -6.671243171952      3.288542806353
 H         1.378786017047     -3.750539644852      6.236108863738
 H         9.035270771725     -0.997733924204     10.302950403159
 H         0.827481879576     -5.778751774760      4.929157225920
