# Supplementary material for: Stereoselective, Ruthenium-Photocatalyzed Synthesis of 1,2-Diaminotruxinic Bis-amino Acids from 4-Arylidene-5(4H)-oxazolones
Source: J Org Chem. 2022 Feb 10;87(5):3529–45. doi: 10.1021/acs.joc.1c03092 (PMC8902759; doi:10.1021/acs.joc.1c03092)
Supplement: Supplementary file 2 — jo1c03092_si_002.zip [file jo1c03092_si_002.zip › geometries/solvent_without/Bint1new_b3lyp-d3_tzvp.xyz]

60
XYZ
H         -6.065806   -2.810751   -1.614990
H         -5.049615   -1.558114   -3.493273
H         -4.731722   -3.296505    0.415486
H         -2.702664   -0.788116   -3.341288
H         -2.379244   -2.523136    0.563343
H          3.888832   -5.929389    1.583730
H          5.425401   -4.568305    0.183175
H          1.572315   -5.140875    1.984797
H          4.651793   -2.455801   -0.803735
H          0.783729   -3.033589    1.004341
H          3.051410   -0.814927   -1.140506
C         -5.037400   -2.477107   -1.550307
C         -4.467482   -1.772236   -2.605799
C         -4.287022   -2.751576   -0.407688
C         -3.149701   -1.339328   -2.525419
C         -2.971371   -2.324911   -0.320058
C          3.547874   -4.998734    1.147704
C         -2.395109   -1.616998   -1.381603
C          4.410820   -4.232105    0.359991
C          2.242804   -4.552949    1.369450
O         -0.547779   -0.339951   -2.279950
O          1.435779    0.706320   -2.612183
C         -1.016472   -1.151354   -1.259708
C          3.976423   -3.045225   -0.194312
C          1.792514   -3.367421    0.821378
C          0.739614    0.036937   -1.920941
N         -0.209403   -1.389262   -0.304034
C          2.649972   -2.568830    0.015423
C          0.993792   -0.610329   -0.547621
C          2.289425   -1.344252   -0.580383
O          1.435673   -0.706478    2.612152
C          0.739609   -0.036919    1.920981
C          2.289491    1.344207    0.580439
O         -0.547811    0.339940    2.279930
C          0.993827    0.610347    0.547664
N         -0.209338    1.389347    0.304084
C         -1.016436    1.151415    1.259731
C          2.650114    2.568746   -0.015390
C         -2.395068    1.617095    1.381593
C          3.976595    3.045067    0.194313
C          1.792686    3.367384   -0.821341
C         -3.149703    1.339402    2.525381
C         -2.971277    2.325058    0.320061
C          4.411052    4.231915   -0.360013
C          2.243033    4.552876   -1.369431
C         -4.467471    1.772340    2.605736
C         -4.286924    2.751757    0.407666
C          3.548138    4.998589   -1.147716
C         -5.037341    2.477267    1.550249
H          3.051441    0.814852    1.140583
H          4.651943    2.455608    0.803726
H          0.783878    3.033606   -1.004278
H         -2.702701    0.788147    3.341240
H         -2.379121    2.523303   -0.563317
H          5.425658    4.568049   -0.183218
H          1.572565    5.140834   -1.984769
H         -5.049642    1.558205    3.493182
H         -4.731579    3.296727   -0.415504
H          3.889138    5.929221   -1.583758
H         -6.065740    2.810933    1.614919
