# Supplementary material for: Stereoselective, Ruthenium-Photocatalyzed Synthesis of 1,2-Diaminotruxinic Bis-amino Acids from 4-Arylidene-5(4H)-oxazolones
Source: J Org Chem. 2022 Feb 10;87(5):3529–45. doi: 10.1021/acs.joc.1c03092 (PMC8902759; doi:10.1021/acs.joc.1c03092)
Supplement: Supplementary file 2 — jo1c03092_si_002.zip [file jo1c03092_si_002.zip › geometries/solvent_without/Bint1new_m062x-d3_ccpvtz.xyz]

60
XYZ
 H        -0.115655225581     -0.857386022678      0.810478736951
 H         0.222592850277      0.714013451266      2.685837904625
 H         1.791189806960     -2.147551375508     -0.085052800121
 H         2.476609067855      0.995497708738      3.668684638492
 H         4.050930201069     -1.855380983181      0.901819302228
 H        10.360457648433      0.413795487663     -1.832094458935
 H        11.288625302333      1.667951458845      0.093991809546
 H         8.333686307472     -0.970266359064     -1.529936952468
 H        10.192059584658      1.540240346037      2.288648058848
 H         7.230757464346     -1.107626552057      0.652589743501
 H         8.584322672630      0.747951446712      3.719263021008
 C         0.869552192613     -0.730926290085      1.238514478107
 C         1.057781367800      0.151808420296      2.292015431382
 C         1.942282519937     -1.455941198927      0.732053120992
 C         2.318497160026      0.313627853262      2.845338239703
 C         3.203534268057     -1.297214647314      1.276292501824
 C         9.878951568851      0.359799017503     -0.865464426963
 C         3.391594176408     -0.408896481361      2.333438146037
 C        10.399878280961      1.063858768778      0.217109463871
 C         8.736708789163     -0.416281253669     -0.692776782522
 O         4.817052988610      0.486213822369      4.054374475514
 O         6.549689175160      1.006145463769      5.399923009100
 C         4.728732773295     -0.269639305027      2.911187815788
 C         9.785847667068      0.992525332838      1.447579711263
 C         8.110961012187     -0.496463858218      0.534043506475
 C         6.131755525762      0.426230967580      4.457207713744
 N         5.801694580923     -0.789920489635      2.479866597826
 C         8.620817879254      0.211921010254      1.647379817763
 C         6.838013259771     -0.482243368817      3.448079604592
 C         8.065322092379      0.195187918708      2.945581790704
 O         8.337610295070     -3.050374234682      2.421634027233
 C         7.422588179655     -2.906162522225      3.157580184213
 C         8.360208177988     -1.736674634024      5.114699854497
 O         6.336376761940     -3.750874584659      3.187944511196
 C         7.163349568231     -1.851574855567      4.236061866999
 N         5.923448400797     -2.287887396555      4.851161965272
 C         5.517982887725     -3.291442138634      4.190514858230
 C         8.440473821478     -1.545459614666      6.511543298228
 C         4.251395993112     -4.003238309689      4.364350584534
 C         9.732135248073     -1.523227280097      7.092643857469
 C         7.333635191987     -1.365221759335      7.373924466621
 C         3.984735778415     -5.163565629428      3.644512688511
 C         3.303434138070     -3.486365909634      5.245394478266
 C         9.907519432320     -1.336412391761      8.445610047847
 C         7.524139960596     -1.178484681536      8.727406786961
 C         2.770547758121     -5.810699628006      3.813940817792
 C         2.093105405295     -4.135503684569      5.406255542268
 C         8.803115872291     -1.163328435099      9.275889897842
 C         1.826680430176     -5.298122257338      4.691953102035
 H         9.290894257152     -1.815743929124      4.566008374462
 H        10.591727026575     -1.657417163614      6.448056979935
 H         6.336495248836     -1.367544277440      6.963996344687
 H         4.726215644428     -5.551293327640      2.960610924722
 H         3.529338913948     -2.577476340854      5.786455398193
 H        10.905885276527     -1.323801162404      8.861619591613
 H         6.664449982623     -1.037003990043      9.368562505380
 H         2.561664717233     -6.714080806785      3.258078995849
 H         1.353105979012     -3.735243777377      6.085231998006
 H         8.939047773367     -1.015420443657     10.338331959723
 H         0.879031393701     -5.803455332395      4.820167035853
