# Supplementary material for: Stereoselective, Ruthenium-Photocatalyzed Synthesis of 1,2-Diaminotruxinic Bis-amino Acids from 4-Arylidene-5(4H)-oxazolones
Source: J Org Chem. 2022 Feb 10;87(5):3529–45. doi: 10.1021/acs.joc.1c03092 (PMC8902759; doi:10.1021/acs.joc.1c03092)
Supplement: Supplementary file 2 — jo1c03092_si_002.zip [file jo1c03092_si_002.zip › geometries/solvent_without/Bint1new_pbe1pbe-d3_ccpvtz.xyz]

60
XYZ
 H        -0.070298610474     -0.950391054863      0.636548991523
 H         0.178273253990      0.557289565448      2.578690375433
 H         1.900399598499     -2.139142882619     -0.268860212551
 H         2.399990981016      0.875035152200      3.619146897320
 H         4.126159943716     -1.815701921942      0.780928291263
 H        10.412288235305      0.533972348839     -1.750990074570
 H        11.317416116404      1.729134882531      0.226577445162
 H         8.366703727205     -0.841340111395     -1.519848211755
 H        10.183769892950      1.552578037045      2.397787885361
 H         7.225202028810     -1.025101736878      0.642919217390
 H         8.532230674908      0.741174033696      3.773948793217
 C         0.903096294362     -0.808032167845      1.090480959927
 C         1.041285222298      0.037821281304      2.180931467890
 C         2.010286891374     -1.475787623020      0.580111948994
 C         2.283632586293      0.219745143752      2.766109279310
 C         3.252984616340     -1.298318261478      1.157456045011
 C         9.913148175769      0.458122812222     -0.792752245541
 C         3.393425913763     -0.447174258190      2.253269808729
 C        10.420333465293      1.128282272553      0.318133967177
 C         8.761230854039     -0.312713456680     -0.660005552210
 O         4.763595118208      0.463217871632      4.005311262553
 O         6.457495582977      1.000603415717      5.391262526156
 C         4.706748472742     -0.292833175040      2.863746127683
 C         9.785531724790      1.029507279158      1.535400833881
 C         8.114908746418     -0.420639175631      0.552369477602
 C         6.069917675182      0.410548214406      4.440280176448
 N         5.796389137106     -0.805964004072      2.457387760233
 C         8.609940195721      0.252645767965      1.695426551351
 C         6.802933423277     -0.489607059741      3.443311180778
 C         8.030001498354      0.204993214407      2.975979630478
 O         8.260214778246     -3.099678639419      2.402076791647
 C         7.361314672709     -2.930428475196      3.154462770365
 C         8.349169749583     -1.760434247570      5.073739091021
 O         6.268993461569     -3.767741436755      3.219185873982
 C         7.131741167680     -1.865546425621      4.229102252649
 N         5.905934129384     -2.279435725793      4.870453401056
 C         5.476232816681     -3.289582925648      4.229593398900
 C         8.472927313305     -1.577790592422      6.462882799798
 C         4.210848016571     -3.978786064334      4.442031448572
 C         9.782269671751     -1.541681533786      7.006445529495
 C         7.390874869323     -1.420373452751      7.362515489552
 C         3.883751932166     -5.115814922272      3.707457781194
 C         3.311275968103     -3.467760450817      5.377229218392
 C         9.995035070889     -1.363101403989      8.354519732260
 C         7.619127171978     -1.242111484267      8.709866768032
 C         2.663860348140     -5.739322561056      3.912555877412
 C         2.095834190098     -4.094386254335      5.575127541957
 C         8.914232196954     -1.212395140109      9.220300201241
 C         1.770542502693     -5.230805594414      4.843705661155
 H         9.263211480020     -1.833321676991      4.494346445959
 H        10.626398684458     -1.658354762929      6.335818015825
 H         6.382046317215     -1.437004832668      6.978924351223
 H         4.585220151667     -5.503649424366      2.980724427943
 H         3.580252972139     -2.576703837009      5.930006428374
 H        11.007171757943     -1.339338183450      8.740756417610
 H         6.775328880904     -1.118552866579      9.378571269029
 H         2.409696501085     -6.624294460253      3.342403885203
 H         1.395783655080     -3.695918705366      6.299021183784
 H         9.080178004638     -1.070609245957     10.281182944618
 H         0.816092603816     -5.719069287117      5.000048560822
