# Supplementary material for: Stereoselective, Ruthenium-Photocatalyzed Synthesis of 1,2-Diaminotruxinic Bis-amino Acids from 4-Arylidene-5(4H)-oxazolones
Source: J Org Chem. 2022 Feb 10;87(5):3529–45. doi: 10.1021/acs.joc.1c03092 (PMC8902759; doi:10.1021/acs.joc.1c03092)
Supplement: Supplementary file 2 — jo1c03092_si_002.zip [file jo1c03092_si_002.zip › geometries/solvent_without/Bint1new_pbe1pbe-d3_tzvp.xyz]

60
XYZ
H    -6.045525   -2.847919   -1.519165
H    -5.060148   -1.594626   -3.410001
H    -4.687383   -3.322702    0.494861
H    -2.715295   -0.811407   -3.286327
H    -2.335782   -2.533930    0.612824
H     3.895773   -5.929687    1.535336
H     5.425543   -4.544273    0.154504
H     1.577272   -5.158393    1.944759
H     4.640271   -2.422382   -0.804433
H     0.779451   -3.040269    0.990291
H     3.041088   -0.794594   -1.124763
C    -5.017103   -2.508025   -1.466935
C    -4.465431   -1.803827   -2.528222
C    -4.254505   -2.776003   -0.335033
C    -3.152279   -1.364635   -2.464194
C    -2.943346   -2.342734   -0.263775
C     3.550389   -4.993840    1.110952
C    -2.387213   -1.636173   -1.331155
C     4.408173   -4.215105    0.335726
C     2.246371   -4.558409    1.337468
O    -0.559621   -0.370431   -2.249173
O     1.406861    0.674606   -2.608270
C    -1.014050   -1.161749   -1.223930
C     3.968632   -3.025444   -0.201779
C     1.791860   -3.369734    0.806050
C     0.718646    0.015209   -1.904812
N    -0.206413   -1.387039   -0.268219
C     2.644649   -2.561396    0.013989
C     0.983249   -0.609485   -0.530378
C     2.280883   -1.331870   -0.565931
O     1.406902   -0.674525    2.608318
C     0.718654   -0.015228    1.904808
C     2.280877    1.331887    0.565917
O    -0.559610    0.370453    2.249192
C     0.983252    0.609487    0.530383
N    -0.206420    1.387031    0.268222
C    -1.014049    1.161732    1.223948
C     2.644601    2.561419   -0.014005
C    -2.387221    1.636147    1.331163
C     3.968587    3.025495    0.201734
C     1.791783    3.369746   -0.806040
C    -3.152282    1.364614    2.464208
C    -2.943367    2.342674    0.263771
C     4.408090    4.215162   -0.335765
C     2.246261    4.558438   -1.337458
C    -4.465444    1.803778    2.528233
C    -4.254536    2.775917    0.335025
C     3.550271    4.993894   -1.110969
C    -5.017129    2.507946    1.466931
H     3.041102    0.794622    1.124732
H     4.640240    2.422429    0.804370
H     0.779375    3.040268   -0.990262
H    -2.715280    0.811410    3.286350
H    -2.335809    2.533865   -0.612833
H     5.425450    4.544356   -0.154567
H     1.577129    5.158407   -1.944727
H    -5.060157    1.594582    3.410014
H    -4.687424    3.322589   -0.494881
H     3.895630    5.929750   -1.535348
H    -6.045559    2.847818    1.519156
