# Supplementary material for: Stereoselective, Ruthenium-Photocatalyzed Synthesis of 1,2-Diaminotruxinic Bis-amino Acids from 4-Arylidene-5(4H)-oxazolones
Source: J Org Chem. 2022 Feb 10;87(5):3529–45. doi: 10.1021/acs.joc.1c03092 (PMC8902759; doi:10.1021/acs.joc.1c03092)
Supplement: Supplementary file 2 — jo1c03092_si_002.zip [file jo1c03092_si_002.zip › geometries/solvent_without/Bint1new_wb97xd_ccpvtz.xyz]

60
XYZ
 H        -0.043191554213     -0.600724417506      0.446732285736
 H         0.264393657703      0.957261380056      2.337989384930
 H         1.842910742545     -1.999221929333     -0.321768806895
 H         2.458343649591      1.123033483025      3.454115794221
 H         4.044606736736     -1.823925033954      0.797938041105
 H        10.383257738611      0.501566689102     -1.768064479489
 H        11.304711281539      1.675818801227      0.210595479090
 H         8.322395380838     -0.844096883117     -1.541644578496
 H        10.171693006015      1.507346580044      2.378574871634
 H         7.180945544107     -1.024680599890      0.617599693779
 H         8.521580832683      0.719114225288      3.751601479407
 C         0.917956714070     -0.528850903682      0.937401972167
 C         1.089062924280      0.346572115806      1.997995076519
 C         1.978450922990     -1.312494434344      0.502075231291
 C         2.319141562520      0.442812869176      2.626703477415
 C         3.209848564592     -1.218682813471      1.122235591677
 C         9.884161003547      0.429476831311     -0.811647965280
 C         3.383118868451     -0.336563054869      2.185827555576
 C        10.400924733337      1.088310427899      0.300071873932
 C         8.723179089773     -0.325959023406     -0.680784759246
 O         4.756037584848      0.513915471676      3.967880781406
 O         6.434524960616      1.001720679409      5.384246429659
 C         4.692060809368     -0.247844322795      2.831792848491
 C         9.765767351418      0.993777298999      1.516388610453
 C         8.076402639752     -0.430948361789      0.531228399032
 C         6.049157616499      0.419802438754      4.428676376460
 N         5.763477954564     -0.807816462972      2.452145607225
 C         8.580643064468      0.231515532576      1.676207895862
 C         6.777113208582     -0.504395304531      3.443035356585
 C         8.006228788715      0.189735892112      2.959691083601
 O         8.242650346902     -3.112562728004      2.403116909005
 C         7.348601575262     -2.949709679744      3.161017321724
 C         8.317377059628     -1.761451993981      5.082054935461
 O         6.283990009214     -3.816084847659      3.257555276632
 C         7.103303904794     -1.867439034341      4.221239733917
 N         5.878293740346     -2.297228842454      4.866244951014
 C         5.483374201778     -3.337556022242      4.260107698724
 C         8.432203621577     -1.577703639815      6.472053371436
 C         4.250085371263     -4.081456360807      4.513240555068
 C         9.740295117012     -1.523508677356      7.017066844545
 C         7.348479949425     -1.435379449021      7.371719642143
 C         4.004459486630     -5.289573724357      3.869860415247
 C         3.315711391172     -3.562250273730      5.405875451163
 C         9.950668875808     -1.341263821547      8.364036930428
 C         7.575009747833     -1.254494139838      8.718672981412
 C         2.832115165522     -5.980171354012      4.127394875153
 C         2.146092891381     -4.254799407335      5.655061580970
 C         8.868524479515     -1.206144858316      9.228744151619
 C         1.904111067437     -5.464877382465      5.018329298999
 H         9.236108182682     -1.821032336974      4.511678452028
 H        10.585025378802     -1.627435739837      6.348094514464
 H         6.340420384930     -1.465068756541      6.991264925565
 H         4.731237862633     -5.686044221253      3.176105441911
 H         3.517940855819     -2.617505967755      5.890505834794
 H        10.960675062039     -1.302057828395      8.749203014341
 H         6.731949162728     -1.143792359982      9.387378286719
 H         2.645096797032     -6.922080520840      3.630959320129
 H         1.419324424945     -3.850621200629      6.345809011200
 H         9.032396512690     -1.061230483851     10.287599195446
 H         0.990154468075     -6.007121727479      5.219284634208
