# Supplementary material for: Stereoselective, Ruthenium-Photocatalyzed Synthesis of 1,2-Diaminotruxinic Bis-amino Acids from 4-Arylidene-5(4H)-oxazolones
Source: J Org Chem. 2022 Feb 10;87(5):3529–45. doi: 10.1021/acs.joc.1c03092 (PMC8902759; doi:10.1021/acs.joc.1c03092)
Supplement: Supplementary file 2 — jo1c03092_si_002.zip [file jo1c03092_si_002.zip › geometries/solvent_without/Bint2_b3lyp-d3_ccpvtz.xyz]

60
XYZ
 O        -0.020321063929      0.016262791567     -0.009015659874
 C        -0.016410695070      0.025312766390      1.179754843978
 C         2.369867448546     -0.004275819903      2.257404145031
 O        -1.045931109974      0.592139585189      1.905712867855
 C         0.971695007753     -0.544088146895      2.221294556203
 C         1.626667217305     -2.600053695486      0.841097815244
 N         0.333274171180     -0.213646242434      3.498879007447
 C        -0.759331237849      0.378891364689      3.242852144799
 C         0.931326101203     -2.143648416859      2.083358361240
 C         3.271143878850      0.432625208285      1.264901663920
 C         1.890489702144     -3.932693623431      0.472762529207
 C        -1.754861299405      0.846387429116      4.203531902662
 N        -0.475822616579     -2.547764299719      2.141895456809
 C         1.522523815553     -2.708158247423      3.391587911896
 C         4.578926036236      0.792585112805      1.704343125732
 C         3.010285703006      0.548609701796     -0.127847420052
 C         1.543390035436     -5.068523044150      1.250404425410
 C         2.553458071766     -4.173224065877     -0.762134005413
 C        -2.911292274522      1.503552990315      3.778215083428
 C        -1.546776382063      0.611763607473      5.566742962775
 C        -0.655423644286     -3.136528074278      3.255188288029
 O         2.624971183785     -2.686554669618      3.828345254134
 O         0.459313842711     -3.301795251440      4.060699214112
 C         5.545214431940      1.227639612140      0.823701967873
 C         3.989386141128      0.988322985827     -0.998205760551
 C         1.845414424963     -6.345217720934      0.818964620173
 C         2.848731541682     -5.452597588684     -1.182722321277
 C        -3.849388260645      1.924809209995      4.711075986216
 C        -2.487476901148      1.034372722031      6.490610890190
 C        -1.914796265179     -3.658563904300      3.777486415850
 C         5.260986468318      1.330897916873     -0.539567540953
 C         2.498075004397     -6.552036053519     -0.396412780353
 C        -3.639756839327      1.691908962880      6.065158328295
 C        -3.080136626308     -3.510483599744      3.017669856618
 C        -1.972005489024     -4.284061853021      5.025166785495
 C        -4.286216227670     -3.984946200802      3.504697499997
 C        -3.185391965540     -4.757684435443      5.505956558197
 C        -4.341689697054     -4.609136982229      4.749146129588
 H         2.757065516811     -0.036630861453      3.265583997780
 H         1.914449883155     -1.831042946142      0.143933262694
 H         4.811153285435      0.709140912264      2.757955487804
 H         2.036552731162      0.302884135152     -0.515336818948
 H         1.033352143529     -4.950198493870      2.193548954410
 H         2.830589608080     -3.324875587765     -1.374422125107
 H        -3.070052053379      1.678251100173      2.724464935598
 H        -0.649749292098      0.097150575029      5.879694204196
 H         6.528591085587      1.487102702522      1.192883620243
 H         3.759496243294      1.067526526365     -2.052731461602
 H         1.569972359105     -7.192734279680      1.432578431222
 H         3.355778130720     -5.603474106361     -2.126546988900
 H        -4.744150311560      2.433768849466      4.379888160281
 H        -2.326013636390      0.851354921416      7.544135228693
 H         6.018511383528      1.671989580051     -1.231789010945
 H         2.730085203456     -7.555254655514     -0.726508403634
 H        -4.372720452459      2.020155211816      6.789920285554
 H        -3.019519312410     -3.023185846155      2.055259619982
 H        -1.070877931232     -4.392040254550      5.610407645643
 H        -5.186080768468     -3.869232350527      2.916184401192
 H        -3.227506128553     -5.241301443230      6.472288785130
 H        -5.286036757727     -4.977703714767      5.126842590052
