# Supplementary material for: Stereoselective, Ruthenium-Photocatalyzed Synthesis of 1,2-Diaminotruxinic Bis-amino Acids from 4-Arylidene-5(4H)-oxazolones
Source: J Org Chem. 2022 Feb 10;87(5):3529–45. doi: 10.1021/acs.joc.1c03092 (PMC8902759; doi:10.1021/acs.joc.1c03092)
Supplement: Supplementary file 2 — jo1c03092_si_002.zip [file jo1c03092_si_002.zip › geometries/solvent_without/Bint2_b3lyp-d3_tzvp.xyz]

60
XYZ
 O        -0.012070028094      0.018169717722     -0.011357656712
 C        -0.012296124261      0.025714657610      1.178046565066
 C         2.373904721289      0.006568677330      2.257229160508
 O        -1.045422854837      0.587190324084      1.904947585716
 C         0.978762337214     -0.541990538178      2.221186688533
 C         1.644966635985     -2.600079402512      0.845999836209
 N         0.338362279415     -0.215163450979      3.500125094873
 C        -0.757852680266      0.372308133952      3.244439232058
 C         0.942777119105     -2.140946594329      2.083328500704
 C         3.275239577741      0.441919974617      1.262188712044
 C         1.892833028632     -3.935783592684      0.472660763593
 C        -1.756931644387      0.833357755726      4.205445314463
 N        -0.465152817078     -2.546686063593      2.139452598131
 C         1.532954347578     -2.703194269364      3.396607748154
 C         4.582156647230      0.810703763983      1.701577573923
 C         3.015735004852      0.546061028886     -0.133105618966
 C         1.524938863995     -5.070911136745      1.243821501287
 C         2.565384980699     -4.179911987139     -0.758047373086
 C        -2.916940370196      1.487116620299      3.779798189406
 C        -1.550615653924      0.592473124201      5.569149349005
 C        -0.648472741157     -3.130574173263      3.255429890482
 O         2.635593227003     -2.680717877071      3.834713574083
 O         0.467013675141     -3.295507700128      4.064853576692
 C         5.548400095917      1.244352025780      0.818086040820
 C         3.994742147672      0.985351382445     -1.005940880934
 C         1.815532700165     -6.350963373729      0.809919557264
 C         2.848541072912     -5.462653961597     -1.181159155301
 C        -3.859937712601      1.899273407865      4.713533255747
 C        -2.496801784891      1.006155544249      6.493491846887
 C        -1.910000415217     -3.648369113912      3.778382837716
 C         5.265310037803      1.336764501716     -0.547443456186
 C         2.476956375729     -6.561485151011     -0.401433366650
 C        -3.652182617239      1.660816447403      6.068301022336
 C        -3.074876619516     -3.499550339479      3.015692136373
 C        -1.970401678920     -4.267468886467      5.030695535146
 C        -4.284416698236     -3.966472353483      3.505223103512
 C        -3.187348583056     -4.733571070455      5.513219978570
 C        -4.343515044612     -4.584535648843      4.753844127548
 H         2.759186344002     -0.015647145422      3.267940622394
 H         1.959911349258     -1.830512287444      0.159403734038
 H         4.814005205569      0.736312819309      2.757324791752
 H         2.042304378890      0.293804537555     -0.521474044584
 H         1.007138784845     -4.950162709283      2.183920682070
 H         2.858897519624     -3.332034368856     -1.365689412814
 H        -3.074779573092      1.666174333864      2.725157771476
 H        -0.651023895610      0.079950487921      5.883107686344
 H         6.531397659928      1.510967237635      1.187048465913
 H         3.765596282536      1.056754011279     -2.062537170103
 H         1.524103120532     -7.198277925275      1.418736269129
 H         3.362886180862     -5.616639201126     -2.122040926127
 H        -4.757475473941      2.406155279241      4.382249790127
 H        -2.336500595873      0.818749216740      7.547806934085
 H         6.023166739920      1.677223789893     -1.241721568676
 H         2.699760706063     -7.567516487915     -0.733712972166
 H        -4.389505605737      1.982117159821      6.793760451033
 H        -3.012303897705     -3.016906155714      2.049450651391
 H        -1.069107996561     -4.375978152346      5.618261118712
 H        -5.184356166135     -3.850394862766      2.914412803301
 H        -3.232255832738     -5.212548807000      6.483250027114
 H        -5.290911480312     -4.947301167591      5.133376817851
