# Supplementary material for: Stereoselective, Ruthenium-Photocatalyzed Synthesis of 1,2-Diaminotruxinic Bis-amino Acids from 4-Arylidene-5(4H)-oxazolones
Source: J Org Chem. 2022 Feb 10;87(5):3529–45. doi: 10.1021/acs.joc.1c03092 (PMC8902759; doi:10.1021/acs.joc.1c03092)
Supplement: Supplementary file 2 — jo1c03092_si_002.zip [file jo1c03092_si_002.zip › geometries/solvent_without/Bint2_m062x-d3_ccpvtz.xyz]

60 
XYZ
 O        -0.008780876044      0.027380735592      0.005920693719
 C        -0.007045110547      0.020229284244      1.190504474583
 C         2.386621663283     -0.013095729565      2.254399580924
 O        -1.047025705308      0.540418568854      1.919980160582
 C         0.987917833823     -0.545672323449      2.219034017431
 C         1.635363066754     -2.567046974834      0.815290892147
 N         0.352353976594     -0.237295203360      3.497632080407
 C        -0.753972794874      0.321044422608      3.243577724091
 C         0.938294280391     -2.129287297359      2.058519105476
 C         3.288375009316      0.413581137886      1.250612205954
 C         1.909617456893     -3.907568532270      0.462093041331
 C        -1.768419260645      0.743253625408      4.210133145610
 N        -0.469219503871     -2.515645293566      2.115097309301
 C         1.520440021686     -2.710697961346      3.354748959309
 C         4.593912177041      0.758648710025      1.684109387767
 C         3.017165722821      0.531900879049     -0.133048362849
 C         1.560328210408     -5.022147127895      1.255153832935
 C         2.576794094252     -4.158065410857     -0.758806247721
 C        -2.972765865593      1.292423617522      3.782027061197
 C        -1.518673207962      0.561682394440      5.568869672588
 C        -0.651293709504     -3.083701454562      3.233823707044
 O         2.624635551816     -2.718704379640      3.775964068973
 O         0.453560245500     -3.267663113980      4.030779261413
 C         5.559068291081      1.185657635607      0.800695126883
 C         3.994430545535      0.963512082655     -1.008394436818
 C         1.869865817658     -6.304116200680      0.847218107004
 C         2.880003219771     -5.441083896281     -1.157894984344
 C        -3.927332838093      1.661654123223      4.717269244659
 C        -2.474919577643      0.934149805165      6.495431440385
 C        -1.925484266479     -3.559533821012      3.773772687209
 C         5.267886208795      1.292466165666     -0.557089796415
 C         2.529705060764     -6.525392034410     -0.356998364603
 C        -3.679534333047      1.483654592912      6.070229172022
 C        -3.088915609873     -3.334655491142      3.040014799708
 C        -1.983073987472     -4.202939396164      5.005956488065
 C        -4.306282152356     -3.755725759889      3.542049326782
 C        -3.207496917418     -4.624374408447      5.501260957672
 C        -4.366249235797     -4.401276444075      4.772167444385
 H         2.775545983982     -0.031709164315      3.263163826509
 H         1.909394125413     -1.796842534796      0.111157131228
 H         4.827167779466      0.671497948020      2.737378678256
 H         2.036108128558      0.299646217596     -0.514730877558
 H         1.038319151955     -4.889226443578      2.192406834983
 H         2.851538199523     -3.314676450781     -1.379660299120
 H        -3.155982972118      1.424190941767      2.725273699334
 H        -0.576463712707      0.128492404412      5.875534449428
 H         6.546231227941      1.435421156586      1.165299955620
 H         3.758486142720      1.046847853552     -2.060865617648
 H         1.594193940021     -7.142658027690      1.472274234559
 H         3.392722960379     -5.604008159256     -2.096238420622
 H        -4.865034248401      2.087472775559      4.388302958499
 H        -2.285023671118      0.795317127979      7.550642174940
 H         6.024188719207      1.628018737223     -1.252952771735
 H         2.768374929600     -7.532642706048     -0.668662648948
 H        -4.425883165864      1.772563794266      6.797791433185
 H        -3.016402326552     -2.829665162119      2.086421130288
 H        -1.074931617997     -4.365873298605      5.568496915942
 H        -5.211185320805     -3.581067504001      2.976889463062
 H        -3.256248813942     -5.125427499930      6.458011530947
 H        -5.319966379008     -4.729591526486      5.162899145314
