# Supplementary material for: Stereoselective, Ruthenium-Photocatalyzed Synthesis of 1,2-Diaminotruxinic Bis-amino Acids from 4-Arylidene-5(4H)-oxazolones
Source: J Org Chem. 2022 Feb 10;87(5):3529–45. doi: 10.1021/acs.joc.1c03092 (PMC8902759; doi:10.1021/acs.joc.1c03092)
Supplement: Supplementary file 2 — jo1c03092_si_002.zip [file jo1c03092_si_002.zip › geometries/solvent_without/Bint2_pbe1pbe-d3_ccpvtz.xyz]

60
XYZ
 O        -0.013001531424     -0.002907360383      0.001836037305
 C        -0.007671800366     -0.000172330325      1.188135840767
 C         2.378007690592     -0.013931280381      2.251131793833
 O        -1.041277299557      0.539737235437      1.912237109867
 C         0.985534978315     -0.554154863647      2.221774860784
 C         1.657095071724     -2.591374443079      0.851852995047
 N         0.355621578964     -0.235066056801      3.494052579802
 C        -0.748918610520      0.331000637571      3.235847760119
 C         0.947059567547     -2.141456497026      2.081585726565
 C         3.269806297958      0.428308335637      1.253795811800
 C         1.905673736028     -3.925836797181      0.482616791489
 C        -1.750991473005      0.767302897611      4.199056889225
 N        -0.452479734499     -2.533898861319      2.129264101309
 C         1.524596559983     -2.699021414770      3.389721667976
 C         4.572844840038      0.790681300474      1.686910219916
 C         2.998676867497      0.544918165608     -0.131936226886
 C         1.524224574812     -5.051916944797      1.248441465348
 C         2.586477392423     -4.170170804341     -0.735129986901
 C        -2.927920250473      1.381645012221      3.779385633742
 C        -1.525644071361      0.538668606732      5.556249029321
 C        -0.639416585011     -3.098708147062      3.252219730386
 O         2.623835133883     -2.689100624830      3.828292876545
 O         0.458509309826     -3.266325734813      4.058600960471
 C         5.531099534586      1.231612405316      0.803912472603
 C         3.969160155586      0.989781684075     -1.005742621748
 C         1.811941715157     -6.330507103666      0.820050479874
 C         2.867232559020     -5.450870158928     -1.154449850270
 C        -3.873044967237      1.768092191887      4.715753987522
 C        -2.473310987785      0.926506714091      6.483883626283
 C        -1.908022629972     -3.586111266014      3.776151860885
 C         5.238943802220      1.336126914125     -0.554321761420
 C         2.482745833930     -6.543713450736     -0.380581592869
 C        -3.647550056066      1.541725432079      6.065339806920
 C        -3.061609928885     -3.421774769901      3.009494444639
 C        -1.982046253124     -4.187064976765      5.030424538765
 C        -4.278036993661     -3.858352844736      3.497862515168
 C        -3.205561104261     -4.622771912797      5.512620218862
 C        -4.352034168399     -4.459042742128      4.749457133191
 H         2.772697359606     -0.043468760186      3.259067090454
 H         1.983002637128     -1.820284433850      0.169331046874
 H         4.808918329238      0.704597708269      2.741342287433
 H         2.019777093208      0.295045129435     -0.512441672064
 H         0.996000169434     -4.924917024964      2.183442666860
 H         2.889870776208     -3.321380059170     -1.337545188658
 H        -3.097054123577      1.550241941449      2.724128629243
 H        -0.606514549593      0.053895057046      5.859856421447
 H         6.516658103459      1.494951722541      1.169072015252
 H         3.732159040096      1.070374255030     -2.060208414739
 H         1.509502496653     -7.176048817862      1.426374819692
 H         3.390786089315     -5.607499688660     -2.090081848541
 H        -4.788623642299      2.246075244305      4.390112109429
 H        -2.299887912908      0.748397204067      7.537985498218
 H         5.991974641690      1.682733765712     -1.251232454387
 H         2.703851846245     -7.551323279541     -0.710157233990
 H        -4.388879826131      1.843781090005      6.795447665017
 H        -2.980762351544     -2.949792015541      2.038596782468
 H        -1.083040557166     -4.305719850628      5.620695619287
 H        -5.174321492130     -3.730542821369      2.903488279080
 H        -3.263819662169     -5.089863438019      6.487983700890
 H        -5.307840657328     -4.799059069086      5.129879165770
