# Supplementary material for: Stereoselective, Ruthenium-Photocatalyzed Synthesis of 1,2-Diaminotruxinic Bis-amino Acids from 4-Arylidene-5(4H)-oxazolones
Source: J Org Chem. 2022 Feb 10;87(5):3529–45. doi: 10.1021/acs.joc.1c03092 (PMC8902759; doi:10.1021/acs.joc.1c03092)
Supplement: Supplementary file 2 — jo1c03092_si_002.zip [file jo1c03092_si_002.zip › geometries/solvent_without/Bint2_pbe1pbe-d3_tzvp.xyz]

60
XYZ
 O        -0.052026237968      0.186649374931     -0.138560977409
 C        -0.153617709850      0.019310245604      1.031687810687
 C         1.962790621731      0.716264780488      2.395289797592
 O        -1.373095416515      0.037864064440      1.663090901564
 C         0.882866214647     -0.280882119326      2.128960487724
 C         2.386228313527     -1.730195695367      0.670450273362
 N         0.072030044831     -0.394440962888      3.333095234956
 C        -1.138189882247     -0.238464689475      2.988066873043
 C         1.449566602810     -1.739469271412      1.828026078718
 C         2.711913710662      1.579744812072      1.569742452612
 C         3.121267158516     -2.832253063174      0.194179513507
 C        -2.310312902261     -0.340138736452      3.847598273668
 N         0.295346678326     -2.607296538933      1.648845420767
 C         2.074086530114     -2.232196595876      3.143984947800
 C         3.742117425892      2.326021993060      2.203870815314
 C         2.544302937030      1.772735923896      0.174974501587
 C         3.091407830732     -4.123612229707      0.772440117674
 C         3.958401193762     -2.645641603355     -0.934618972893
 C        -3.592631767641     -0.149488429569      3.336299183483
 C        -2.132991803502     -0.663555857071      5.193677292019
 C         0.226953065190     -3.349060422885      2.678860747088
 O         3.049376465720     -1.894215691599      3.723594605201
 O         1.235188785393     -3.227885179574      3.605594871045
 C         4.543054382317      3.195598281809      1.498501472513
 C         3.353829518294      2.650022037258     -0.518737058011
 C         3.852043933470     -5.151008926768      0.252760962346
 C         4.711697841819     -3.679090605047     -1.446721874490
 C        -4.691492535244     -0.278360655312      4.171549650646
 C        -3.234578945688     -0.790838424247      6.019634548304
 C        -0.817853345814     -4.317896979268      2.982020384984
 C         4.357366014566      3.366930343826      0.127463474309
 C         4.665968137546     -4.941868956607     -0.857723615044
 C        -4.514579842805     -0.597866814794      5.510566347098
 C        -1.879724445660     -4.465606012684      2.088108398347
 C        -0.781522141662     -5.068417047991      4.156152175485
 C        -2.895640145574     -5.359723957810      2.371169827248
 C        -1.803752525389     -5.963381291073      4.431389515659
 C        -2.859233288991     -6.110035277675      3.541994569387
 H         2.244404035558      0.697746071148      3.441801482385
 H         2.493668396725     -0.795477706998      0.138296349865
 H         3.897065717923      2.192731669098      3.269357844982
 H         1.766636656173      1.240727775539     -0.354374458749
 H         2.465505185663     -4.325176092144      1.632046010913
 H         3.998822126568     -1.663056572194     -1.393255006518
 H        -3.721734261142      0.094837783513      2.289157925730
 H        -1.127872064989     -0.814913563395      5.569301573596
 H         5.322858204292      3.745410559123      2.013943627693
 H         3.200037950357      2.779465175485     -1.584660606078
 H         3.811696223206     -6.130947230222      0.715561159430
 H         5.343810431565     -3.507062386871     -2.310975734311
 H        -5.689180529241     -0.129617578965      3.774786612546
 H        -3.098041856033     -1.042473152229      7.065139190653
 H         4.987093781695      4.051354605393     -0.429306601985
 H         5.259175005080     -5.754778028012     -1.260418925346
 H        -5.376181882254     -0.699327660690      6.161177467113
 H        -1.889504114538     -3.869682791902      1.183096821356
 H         0.043170168739     -4.943205998332      4.846948650414
 H        -3.720910799360     -5.474797876533      1.677804047082
 H        -1.776291873674     -6.547334161437      5.344234212873
 H        -3.658437909178     -6.809469435914      3.761199901469
