# Supplementary material for: Stereoselective, Ruthenium-Photocatalyzed Synthesis of 1,2-Diaminotruxinic Bis-amino Acids from 4-Arylidene-5(4H)-oxazolones
Source: J Org Chem. 2022 Feb 10;87(5):3529–45. doi: 10.1021/acs.joc.1c03092 (PMC8902759; doi:10.1021/acs.joc.1c03092)
Supplement: Supplementary file 2 — jo1c03092_si_002.zip [file jo1c03092_si_002.zip › geometries/solvent_without/Bint2_wb97xd_ccpvtz.xyz]

60
XYZ
 O        -0.000223008512     -0.000140780425     -0.000003764397
 C        -0.000065683302     -0.000195136171      1.185566569864
 C         2.387845498765     -0.000134912439      2.241844391879
 O        -1.035563283356      0.539528083839      1.904650922504
 C         0.994508979503     -0.551247802428      2.224468837511
 C         1.640770035576     -2.632062417582      0.885887784095
 N         0.360082273929     -0.213360977878      3.492917615166
 C        -0.746336565507      0.338814335246      3.228970113828
 C         0.958953381609     -2.142043575674      2.119786190705
 C         3.313004722297      0.323831668395      1.227876026002
 C         1.990906733762     -3.963934396196      0.593871775669
 C        -1.765723867408      0.756495937091      4.190486980202
 N        -0.442409261606     -2.542465077154      2.199771024650
 C         1.556768867995     -2.677211351227      3.430960547273
 C         4.625587223767      0.658023942845      1.652496470914
 C         3.065121027310      0.345230227285     -0.165774482823
 C         1.722847193532     -5.069324858070      1.433200596715
 C         2.658526283954     -4.224735268574     -0.627472496665
 C        -2.932359834918      1.385449449526      3.769234579518
 C        -1.565145638914      0.484842463007      5.541651318647
 C        -0.605905067214     -3.091136265226      3.330243001633
 O         2.660634979396     -2.657917949251      3.854664946766
 O         0.505045663810     -3.242589846910      4.119915798594
 C         5.618340536345      0.967375826578      0.752642169081
 C         4.070116847170      0.657949571008     -1.056812525983
 C         2.109250948712     -6.342303463726      1.072917736400
 C         3.040373852473     -5.499384220789     -0.976853397092
 C        -3.893530412141      1.743006812669      4.700084533121
 C        -2.528687094731      0.843451075898      6.464193629413
 C        -1.867541871465     -3.570570010283      3.893241319572
 C         5.351462123133      0.965128638693     -0.613283057406
 C         2.770268004439     -6.569742814176     -0.128951009972
 C        -3.693529121606      1.472657990726      6.044378602472
 C        -3.053306858604     -3.306995182799      3.211756392393
 C        -1.893595429501     -4.260434252006      5.100435095611
 C        -4.256505567780     -3.736346780580      3.738189291912
 C        -3.102656505068     -4.692389320562      5.619296645229
 C        -4.282343395325     -4.429854151602      4.941057863029
 H         2.759955007565      0.058944654745      3.255060070806
 H         1.841044315873     -1.896585925961      0.123666087075
 H         4.842563542916      0.653125634332      2.712568541445
 H         2.076803303101      0.132523579406     -0.540222198219
 H         1.204254077518     -4.934959309555      2.370792139543
 H         2.874857097394     -3.393308674054     -1.285849983381
 H        -3.084684748634      1.588806526116      2.719376764496
 H        -0.655255668525     -0.011400194789      5.848382883293
 H         6.610166654152      1.207498669011      1.111145012711
 H         3.853048791666      0.663616182153     -2.116594716364
 H         1.892854091125     -7.171442755073      1.732869021536
 H         3.552688030947     -5.667875250483     -1.914339440695
 H        -4.800630251664      2.232092081717      4.373455912214
 H        -2.375320688612      0.630435682971      7.512822962351
 H         6.131895142070      1.202259465512     -1.322935790282
 H         3.072564588343     -7.571063591438     -0.402287091768
 H        -4.447363550016      1.748652139227      6.769134882633
 H        -3.013108420108     -2.765155888306      2.277312239780
 H        -0.970978906791     -4.456786179226      5.626704815088
 H        -5.178083111623     -3.527940514005      3.212911346137
 H        -3.122343497781     -5.231741227689      6.556039329346
 H        -5.225326190770     -4.766692004531      5.349795132895
